# Supplementary material for: Characterization of an Atypical eIF4E Ortholog in Leishmania, LeishIF4E-6
Source: Int J Mol Sci. 2021 Nov 24;22(23):12720. doi: 10.3390/ijms222312720 (PMC8657474; doi:10.3390/ijms222312720)
Supplement: Supplementary file 1 [file ijms-22-12720-s001.zip]

Archive with 7 entries (6 files):
- ijms-1437572-supplementary/
- ijms-1437572-supplementary/Supplementary figures.pdf
- ijms-1437572-supplementary/SUP_Captions.pdf
- ijms-1437572-supplementary/Table S1.xlsx
- ijms-1437572-supplementary/Table S2 GO.xlsx
- ijms-1437572-supplementary/Table S3. 4G5 breakdownMS.xlsx
- ijms-1437572-supplementary/Table S4. Raw data Q-RT-PCR_NEW.xlsx
