# Supplementary material for: Characterization of an Atypical eIF4E Ortholog in Leishmania, LeishIF4E-6
Source: Int J Mol Sci. 2021 Nov 24;22(23):12720. doi: 10.3390/ijms222312720 (PMC8657474; doi:10.3390/ijms222312720)
Supplement: Supplementary file 1 [file ijms-22-12720-s001.zip › ijms-1437572-supplementary/Table S1.xlsx]

## Sheet: All proteins
	Fasta Headers	Protein names	iBAQ 4E6-SBP-1	iBAQ 4E6-SBP-2	iBAQ 4E6-SBP-3	iBAQ Luciferse-SBP-1	iBAQ Luciferse-SBP-2	iBAQ Luciferse-SBP-3	Only identified by site	Q-value	Score	MS/MS Count	Razor + unique peptides 4E6-SBP-1	Razor + unique peptides 4E6-SBP-2	Razor + unique peptides 4E6-SBP-3	Razor + unique peptides Luciferse-SBP-1	Razor + unique peptides Luciferse-SBP-2	Razor + unique peptides Luciferse-SBP-3	Intensity 4E6-SBP-1	Intensity 4E6-SBP-2	Intensity 4E6-SBP-3	Intensity Luciferse-SBP-1	Intensity Luciferse-SBP-2	Intensity Luciferse-SBP-3	iBAQ 4E6-SBP-1	iBAQ 4E6-SBP-2	iBAQ 4E6-SBP-3	iBAQ Luciferse-SBP-1	iBAQ Luciferse-SBP-2	iBAQ Luciferse-SBP-3	t-test p value-iBAQ 4E6 vs luciferase	t-test Difference-iBAQ 4E6 vs luciferase	Razor + unique peptides
	LmjF.19.1290	SPFH domain / Band 7 family	14	14	14	20.6837	20.4868	21.3964		0.0020425	2.0238	3	0	0	0	2	1	2	0	0	0	28633000	24980000	46926000	0	0	0	1684300	1469400	2760300	1.56579e-05	-6.85564	2
	LmjF.33.0380	hypothetical protein, conserved	14	14	14	22.4672	22.4305	22.2979		0	4.5358	9	0	0	0	2	2	1	0	0	0	115970000	113050000	103130000	0	0	0	5798300	5652600	5156400	8.42012e-09	-8.39854	2
	LmjF.19.1280	SPFH domain / Band 7 family	14	14	14	21.265	20.2624	19.6026		0.001269	2.3274	5	0	0	0	2	1	2	0	0	0	35281000	17608000	11146000	0	0	0	2520100	1257700	796130	0.000190609	-6.37668	2
	LmjF.25.0670	epsin	24.5249	24.9186	25.0785	23.5884	23.7812	24.1287		0	55.855	224	5	7	8	6	5	8	675910000	888000000	992070000	353160000	403640000	513610000	24140000	31714000	35431000	12613000	14416000	18343000	0.0115303	1.00791	8
	LmjF.33.0220	hypothetical protein, conserved	21.9665	22.9535	22.2502	21.5446	21.7428	21.4577		0.00043573	2.6028	20	1	1	1	1	1	1	28687000	56856000	34921000	21413000	24567000	20160000	4098100	8122300	4988600	3059000	3509500	2880100	0.057094	0.808345	2
	LmjF.29.2570	Serine/threonine-protein kinase NEK7	26.0609	26.112	26.0055	24.2721	24.2969	23.8842		0	198.02	293	11	12	12	9	8	8	1750000000	1813200000	1684100000	506470000	515280000	387070000	70002000	72529000	67364000	20259000	20611000	15483000	0.000154569	1.90842	14
	LmjF.36.2030	chaperonin HSP60, mitochondrial precursor	30.9395	30.863	30.7515	30.4539	30.4377	30.9222		0	323.31	3776	45	45	45	41	43	49	63837000000	60539000000	56040000000	45591000000	45084000000	63075000000	2059299968	1952899968	1807699968	1470700032	1454300032	2034700032	0.215773	0.246761	52
	LmjF.28.2170	Mitochondrial import receptor subunit ATOM69	25.7563	25.7968	25.8154	25.1252	25.6025	25.7689		0	323.31	520	15	17	17	17	20	18	2607100000	2681400000	2716200000	1683400000	2343600000	2630100000	56677000	58291000	59048000	36596000	50948000	57175000	0.207926	0.290609	25
	LmjF.33.1150	pumilio protein 6	25.6173	25.4633	25.4298	24.5543	24.7784	24.6995		0	323.31	454	13	15	16	16	16	13	1904500000	1711700000	1672400000	911520000	1064700000	1008100000	51473000	46261000	45199000	24636000	28776000	27246000	0.000699358	0.826075	24
	LmjF.30.0800	rac serine-threonine kinase	24.1133	24.187	24.3401	22.9476	23.4578	23.11		0	96.478	115	8	10	9	6	7	4	417400000	439280000	488440000	186060000	264980000	208230000	18148000	19099000	21237000	8089700	11521000	9053400	0.0031924	1.04165	13
	LmjF.28.2420	2-oxoglutarate dehydrogenase, E2 component, dihydrolipoamide succinyltransferase	28.0493	27.898	27.7904	26.7759	26.8243	27.0251		0	291.16	813	15	17	17	15	14	12	5277500000	4752300000	4410500000	2183300000	2257800000	2594900000	277769984	250120000	232130000	114910000	118830000	136570000	0.00063427	1.03747	19
	LmjF.15.0090	ATP-dependent protease ATPase subunit HslU1	25.8864	25.9578	25.8739	25.0141	25.2086	25.3244		0	323.31	429	20	18	22	16	16	14	1674700000	1759700000	1660300000	914890000	1046900000	1134400000	62028000	65175000	61491000	33885000	38775000	42014000	0.00154479	0.723656	26
	LmjF.28.1200	luminal binding protein 1 (BiP)	30.4645	30.2942	30.2055	29.7887	29.8324	30.2901		0	323.31	3670	49	48	47	46	47	50	53336000000	47397000000	44572000000	33389000000	34415000000	47265000000	1481600000	1316600064	1238099968	927480000	955980032	1312899968	0.119085	0.350968	59
	LmjF.35.4950	zinc finger protein family member	22.9533	23.5693	23.2699	20.9706	21.4111	21.1026		0	183.54	155	7	11	10	2	3	3	324850000	497890000	404560000	82192000	111540000	90067000	8121200	12447000	10114000	2054800	2788600	2251700	0.000676643	2.10272	12
	LmjF.36.2020	chaperonin HSP60, mitochondrial precursor	27.094	27.074	27.0126	26.6811	26.7095	27.3065		0	323.31	879	14	14	14	13	13	14	5013700000	4944800000	4738700000	3765900000	3841000000	5809600000	143250000	141280000	135390000	107600000	109740000	165990000	0.476588	0.161117	15
	LmjF.31.2970	acetyl-CoA carboxylase	26.0233	26.3616	26.5261	26.0796	26.4281	25.9684		0	323.31	1952	54	59	58	58	60	58	8252300000	10433000000	11693000000	8580800000	10925000000	7944400000	68201000	86225000	96639000	70916000	90291000	65656000	0.513997	0.144961	75
	LmjF.36.0500	TPR-repeat-containing chaperone protein DNAJ	24.4783	24.3017	24.2854	23.4604	23.3213	24.0867		0	83.247	184	9	8	9	7	5	7	654420000	579030000	572520000	323170000	293460000	498880000	23372000	20680000	20447000	11542000	10481000	17817000	0.039594	0.732327	9
	LmjF.20.0870	ATP-dependent RNA helicase	14	14	14	14	14	14		0	7.8213	12	0	0	0	0	0	0	0	0	0	0	0	0	0	0	0	0	0	0	1	0	4
	LmjF.15.0440	tb-292 membrane associated protein-like protein (pseudogene)	19.3987	19.2238	19.3325	18.7845	19.8361	19.8247		0	166.23	198	10	10	8	11	11	12	659400000	584110000	629810000	430780000	892900000	885880000	691190	612280	660180	451550	935950	928600	0.666912	-0.163413	16
	LmjF.17.0735	ysine decarboxylase-like protein	24.898	24.8568	24.7696	24.9523	25.2753	25.2667		0	42.041	101	2	2	2	3	3	3	593990000	577300000	543420000	616800000	771600000	766990000	31263000	30384000	28601000	32463000	40610000	40368000	0.0456439	-0.323337	3
	LmjF.19.0800	ABC transport system ATP-binding protein	25.5909	25.8203	25.3689	24.8197	25.2977	25.1517		0	323.31	300	10	11	11	8	11	10	1516200000	1777400000	1300000000	888360000	1237300000	1118200000	50539000	59248000	43332000	29612000	41244000	37274000	0.0588413	0.503686	17
	LmjF.34.4060	ubiquitin hydrolase	22.5293	22.6496	22.2858	22.1918	22.3477	22.6303		0	75.106	108	5	7	5	5	4	4	284510000	309240000	240330000	225170000	250850000	305140000	6053300	6579500	5113400	4790800	5337300	6492300	0.587924	0.0982914	8
	LmjF.08.1110	stress-induced protein sti1	27.9901	28.0279	27.8688	27.5028	27.4551	27.7374		0	323.31	1561	41	43	42	43	35	38	9597500000	9852600000	8823700000	6846400000	6623900000	8055500000	266600000	273680000	245100000	190180000	184000000	223760000	0.0162765	0.397171	53
	LmjF.36.2950	succinyl-CoA ligase [GDP-forming] beta-chain	28.7441	28.9426	28.8133	27.4458	27.6301	27.7713		0	323.31	1190	17	18	17	15	15	17	8992500000	10318000000	9433800000	3656200000	4154400000	4581500000	449620000	515920000	471689984	182810000	207720000	229080000	0.000388812	1.21762	24
	LmjF.30.1230	Zinc finger, C3HC4 type (RING finger)	21.1951	22.4672	21.2813	14	14	14		0	6.4322	45	2	3	3	0	0	0	79226000	191340000	84107000	0	0	0	2400800	5798300	2548700	0	0	0	4.88215e-05	7.64787	3
	LmjF.14.1330	DnaJ domain containing protein	24.4785	24.1219	24.1593	23.2495	23.273	23.8269		0	323.31	208	7	6	6	6	3	6	631160000	492940000	505880000	269250000	273670000	401770000	23376000	18257000	18736000	9972100	10136000	14880000	0.0217284	0.803486	10
	LmjF.16.0970	hypothetical protein, conserved	20.5425	20.9211	20.711	19.9861	19.8434	19.8411		0	79.965	41	2	2	2	2	2	2	70258000	91331000	78956000	47770000	43274000	43203000	1527300	1985500	1716400	1038500	940730	939190	0.00221209	0.834676	4
	LmjF.31.0190	nucleolar protein	24.4934	24.335	24.3777	23.6219	23.5554	23.1914		0	111.11	102	7	8	6	5	4	6	637710000	571390000	588540000	348530000	332860000	258630000	23619000	21163000	21798000	12909000	12328000	9578900	0.00263324	0.945813	9
	LmjF.24.2030	3-oxoacyl-(acyl-carrier protein) reductase	25.8866	25.6007	25.6973	25.0035	25.0455	25.1451		0	189.01	124	5	4	5	5	4	4	930550000	763240000	816110000	504540000	519430000	556570000	62036000	50882000	54407000	33636000	34629000	37104000	0.00211528	0.663498	5
	LmjF.09.0100	flagellar pocket cytoskeletal protein bilbo1	24.9894	25.1808	24.7488	24.688	24.4143	24.9995		0	323.31	309	15	18	14	15	10	15	1199100000	1369300000	1014900000	973020000	804890000	1207600000	33308000	38035000	28192000	27028000	22358000	33544000	0.264838	0.272394	23
	LmjF.15.0170	protein phosphatase 2C	24.1627	23.9056	23.9601	23.6712	23.2377	24.2909		0	152.63	111	3	3	4	5	3	4	375590000	314300000	326400000	267150000	197820000	410500000	18780000	15715000	16320000	13358000	9890800	20525000	0.430639	0.276246	6
	LmjF.27.1260	T-complex protein 1, beta subunit	28.2188	28.0915	28.0055	28.6631	28.3183	28.5804		0	323.31	1556	29	31	31	33	30	36	10622000000	9724700000	9161600000	14452000000	11380000000	13647000000	312400000	286020000	269460000	425060000	334700000	401380000	0.0264791	-0.415307	40
	LmjF.07.0340	ATP-dependent RNA helicase DBP2B	27.1691	27.2474	27.1087	26.2183	26.6786	26.1357		0	323.31	918	28	29	27	25	23	22	5432800000	5735500000	5210100000	2810600000	3866700000	2654200000	150910000	159320000	144720000	78073000	107410000	73729000	0.00873218	0.830851	32
	LmjF.32.0840	hypothetical protein, conserved	27.8935	27.9886	27.536	27.1969	27.0434	27.5085		0	323.31	715	13	11	11	11	11	12	4238600000	4527600000	3308400000	2615300000	2351500000	3245900000	249330000	266330000	194610000	153840000	138320000	190930000	0.0456579	0.556458	16
	LmjF.24.0770	malic enzyme	26.7638	26.7884	26.843	25.3656	25.5207	25.2104		0	323.31	803	20	21	21	20	19	20	3646400000	3709200000	3852200000	1383400000	1540400000	1242300000	113950000	115910000	120380000	43231000	48138000	38822000	0.000101726	1.43289	26
	LmjF.29.0870	hypothetical protein, conserved	26.6277	26.5257	26.5251	29.2273	29.5387	29.8894		0	128.22	306	7	8	8	7	8	8	2073900000	1932300000	1931500000	12570000000	15598000000	19891000000	103690000	96613000	96573000	628499968	779880000	994529984	0.000103649	-2.99231	11
	LmjF.27.2330	GTP binding protein	27.659	27.5549	27.4495	27.3361	27.5731	27.8888		0	180.67	529	15	15	14	15	16	16	4450600000	4140800000	3848800000	3557900000	4193200000	5218900000	211930000	197180000	183280000	169430000	199680000	248520000	0.80614	-0.044864	20
	LmjF.23.0690	3-ketoacyl-CoA thiolase	25.8154	25.7355	25.8388	24.5139	24.1266	24.3121		0	323.31	516	9	7	10	7	8	7	1299000000	1229100000	1320300000	527030000	402940000	458240000	59048000	55868000	60015000	23956000	18316000	20829000	0.00021889	1.47905	19
	LmjF.35.2980	chaperone protein DnaJ	26.3585	26.2108	26.1435	25.8642	25.9053	25.8436		0	323.31	383	16	15	15	18	14	12	2323000000	2097100000	2001400000	1649200000	1696800000	1625800000	86038000	77669000	74125000	61081000	62845000	60216000	0.00515312	0.366536	19
	LmjF.34.0150	malate dehydrogenase	14	14	14	14	14	14		0	11.349	25	0	0	0	0	0	0	0	0	0	0	0	0	0	0	0	0	0	0	1	0	3
	LmjF.30.2550;LmjF.30.2490;LmjF.30.2480;LmjF.30.2470;LmjF.30.2460	heat shock 70-related protein 1, mitochondrial precursor	31.8483	31.6764	31.6774	31.319	31.4658	31.8411		0	323.31	4708	66	61	62	63	63	72	131460000000	116690000000	116770000000	91082000000	100840000000	130800000000	3866400000	3432000000	3434299904	2678899968	2965900032	3847000064	0.310686	0.192071	79
	LmjF.26.1250	hypothetical protein, conserved	19.6847	20.6125	20.7045	20.5705	20.0368	20.7643		0	10.911	40	1	2	2	2	1	2	28652000	54508000	58095000	52945000	36574000	60555000	842720	1603200	1708700	1557200	1075700	1781000	0.768601	-0.123313	3
	LmjF.34.2200	thioredoxin	24.6419	24.2547	24.1554	23.4894	23.6922	24.1635		0	37.867	161	5	4	5	5	3	5	654460000	500420000	467130000	294390000	338860000	469750000	26178000	20017000	18685000	11776000	13554000	18790000	0.0841298	0.568976	7
	LmjF.30.2740	small glutamine-rich tetratricopeptide repeat protein	28.6509	28.7547	28.4252	27.9333	27.8528	28.3228		0	323.31	1441	30	31	34	31	32	32	10115000000	10870000000	8650600000	6151100000	5817700000	8058200000	421480000	452920000	360440000	256300000	242400000	335760000	0.0303591	0.573942	39
	LmjF.17.0086	elongation factor 1-alpha	32.412	32.5365	32.3593	31.8188	32.0878	32.392		0	323.31	5666	51	49	49	46	49	51	142860000000	155740000000	137740000000	94703000000	114120000000	140900000000	5714500096	6229499904	5509600256	3788100096	4564599808	5635999744	0.1249	0.336351	56
	LmjF.28.2780	heat-shock protein hsp70	32.8062	32.6954	32.6374	32.127	32.3876	32.7884		0	323.31	7042	55	54	54	52	54	60	247830000000	229520000000	220470000000	154780000000	185420000000	244800000000	7510000128	6954999808	6680900096	4690299904	5618800128	7418100224	0.233297	0.278638	69
	LmjF.32.0400	ATP-dependent RNA helicase HEL67	29.7987	29.6015	29.6728	28.9465	29.4097	29.5941		0	323.31	2514	39	37	41	39	38	42	35489000000	30955000000	32522000000	19659000000	27101000000	30796000000	933929984	814600000	855849984	517340000	713200000	810430016	0.136224	0.374219	48
	LmjF.36.2580	related to multifunctional cyclin-dependent kinase pho85-like protein	22.556	22.374	22.5088	21.9998	22.2683	22.3906		0	5.5763	28	1	1	2	2	1	2	283650000	250030000	274530000	192910000	232380000	252920000	6166300	5435500	5968100	4193700	5051700	5498300	0.111299	0.260037	4
	LmjF.36.5100	hypothetical protein, conserved	27.1207	27.3914	27.1914	26.0931	26.1551	26.0768		0	323.31	1130	23	29	25	19	20	22	7004600000	8450200000	7356400000	3435900000	3586700000	3397400000	145930000	176050000	153260000	71582000	74724000	70779000	0.00018321	1.12618	31
	LmjF.18.0680	citrate synthase	26.8816	26.9743	26.7966	26.3559	26.3191	26.5403		0	195.44	224	8	6	7	7	6	7	2472800000	2637000000	2331400000	1717800000	1674400000	1951900000	123640000	131850000	116570000	85888000	83721000	97594000	0.0049879	0.479062	10
	LmjF.13.0390	alpha tubulin	29.523	29.8075	29.7077	28.341	29.0357	28.7421		0	323.31	1915	28	28	28	25	26	30	16201000000	19732000000	18413000000	7139900000	11557000000	9428600000	771459968	939640000	876819968	340000000	550329984	448980000	0.0111122	0.973166	34
	LmjF.11.0820	hypothetical protein, conserved	27.6454	27.9839	27.5736	26.8731	26.853	26.6656		0	323.31	605	10	11	10	10	9	12	4618700000	5840000000	4394200000	2704300000	2666800000	2341900000	209940000	265450000	199740000	122920000	121220000	106450000	0.00278544	0.937006	15
	LmjF.25.1840	General negative regulator of transcription subunit 5	25.5584	25.7678	25.4402	24.6853	24.3119	24.8516		0	323.31	377	15	14	14	11	11	11	1433000000	1656900000	1320200000	782350000	603950000	877970000	49415000	57133000	45525000	26978000	20826000	30275000	0.00640541	0.972545	20
	LmjF.19.0660	DNA-directed RNA polymerases I and III subunit RPAC1	24.0474	23.6608	23.5865	22.5954	23.4668	23.4556		0	108	131	6	5	5	4	4	5	433460000	331560000	314890000	158430000	289820000	287610000	17338000	13262000	12596000	6337300	11593000	11504000	0.13973	0.59229	7
	LmjF.22.0060	transcription factor-like protein	21.8041	21.8687	21.5966	21.0654	20.8357	21.237		0	69.206	64	3	3	3	3	2	3	135480000	141690000	117330000	81194000	69240000	91444000	3661700	3829400	3171200	2194400	1871400	2471500	0.00752939	0.710443	4
	LmjF.16.0550	orotidine-5-phosphate decarboxylase/orotate phosphoribosyltransferase	27.025	27.1733	27.1443	26.2373	26.7464	26.5036		0	323.31	693	22	23	22	18	18	19	3823600000	4237800000	4153600000	2215000000	3152400000	2664000000	136560000	151350000	148340000	79109000	112580000	95145000	0.0158689	0.618422	24
	LmjF.22.0300	hypothetical protein, conserved	25.6972	25.9874	25.8794	24.5638	24.8438	24.6769		0	323.31	447	12	14	17	8	9	11	1686500000	2062300000	1913600000	768790000	933440000	831490000	54403000	66525000	61729000	24800000	30111000	26822000	0.000589094	1.15983	24
	LmjF.30.1290	U3 small nuclear ribonucleoprotein (snRNP)	22.8615	22.8346	22.6905	22.8882	23.6713	23.4212		0	172.97	37	3	3	3	3	4	4	91446000	89762000	81229000	93155000	160310000	134790000	7620500	7480200	6769000	7762900	13359000	11233000	0.0883866	-0.531367	4
	LmjF.08.0420	hypothetical protein, conserved	22.31	22.4582	22.4137	21.5438	21.9431	22.6343		0	76.651	138	8	9	9	6	9	10	384780000	426410000	413460000	226230000	298360000	481760000	5199800	5762300	5587300	3057200	4032000	6510300	0.333206	0.353607	17
	LmjF.31.2250	3,2-trans-enoyl-CoA isomerase, mitochondrial precursor	25.5657	25.9516	25.8528	23.886	24.2818	24.1039		0	323.31	181	4	3	3	3	3	3	1092600000	1427700000	1333200000	341070000	448710000	396650000	49665000	64896000	60601000	15503000	20396000	18030000	0.000475281	1.69949	9
	LmjF.29.0320	TPR repeat	28.0606	28.2382	27.8757	27.1923	27.4856	28.0998		0	323.31	416	5	5	5	5	5	6	5598900000	6332500000	4925700000	3067000000	3758500000	5753500000	279950016	316630016	246280000	153350000	187930000	287670016	0.18023	0.465609	6
	LmjF.27.1680	hypothetical protein, conserved	25.4961	25.6565	25.5885	25.0726	25.6765	25.9612		0	323.31	454	15	15	17	14	14	16	1514400000	1692500000	1614600000	1129200000	1716100000	2090500000	47326000	52891000	50455000	35286000	53627000	65329000	0.971	0.0102914	22
	LmjF.30.2980;LmjF.30.2970	glyceraldehyde 3-phosphate dehydrogenase, glycosomal	28.8522	29.1309	28.9214	26.8057	26.9388	27.0821		0	323.31	1182	23	21	23	17	15	23	9692000000	11758000000	10168000000	2346200000	2572900000	2841600000	484600000	587880000	508390016	117310000	128640000	142080000	6.24929e-05	2.02596	28
	LmjF.30.0490	hypothetical protein, conserved	21.2004	20.9541	20.8598	20.7057	20.4875	21.3429		0.0020653	2.1288	30	1	2	1	1	1	2	77107000	65007000	60894000	54727000	47043000	85115000	2409600	2031500	1902900	1710200	1470100	2659900	0.594593	0.159362	2
	LmjF.35.3100	ATP-dependent RNA helicase	28.9327	28.8046	28.601	27.7696	28.1432	28.5378		0	323.31	2400	41	41	40	38	41	43	25620000000	23443000000	20357000000	11441000000	14822000000	19485000000	512400000	468860000	407140000	228810000	296449984	389710016	0.0599938	0.629204	51
	LmjF.09.0720	cleavage and polyadenylation specificity factor 30 kDa subunit	22.5151	22.2804	22.4554	20.7866	20.9114	20.9792		0	151.88	49	3	2	2	1	1	1	107890000	91695000	103520000	32558000	35501000	37208000	5994100	5094200	5750900	1808800	1972300	2067100	7.18941e-05	1.52456	6
	LmjF.36.6940	protein disulfide isomerase 2	28.5428	28.5562	28.5578	27.8033	28.2108	28.2726		0	323.31	876	13	13	14	13	13	14	12514000000	12631000000	12645000000	7495100000	9941100000	10376000000	391060000	394720000	395150016	234220000	310660000	324260000	0.0361831	0.456755	14
	LmjF.28.1140	electron-transfer-flavoprotein, alpha polypeptide	25.9059	25.8391	25.7808	25.0088	24.878	25.0955		0	323.31	275	6	6	6	7	5	7	1068800000	1020400000	980030000	573940000	524150000	609460000	62873000	60025000	57649000	33761000	30833000	35851000	0.000311354	0.847818	9
	LmjF.23.1220	T-complex protein 1, gamma subunit	28.3782	28.2708	28.1512	27.2904	27.4926	27.696		0	323.31	1497	35	35	34	31	32	31	12908000000	11983000000	11029000000	6073300000	6987000000	8045100000	348880000	323870016	298089984	164140000	188840000	217440000	0.00449284	0.773727	36
	LmjF.30.1110	RNA-binding protein	24.4686	25.0228	24.4398	24.213	24.2122	24.2674		0	177.25	235	12	14	12	12	9	12	742920000	1090900000	728220000	622300000	621940000	646180000	23216000	34090000	22757000	19447000	19436000	20193000	0.0962179	0.412881	18
	LmjF.33.2340	succinyl-coA:3-ketoacid-coenzyme A transferase, mitochondrial precursor	26.7094	26.7506	26.6297	26.0485	26.2513	26.5763		0	146.36	476	8	11	11	9	9	10	2523800000	2596900000	2388100000	1596200000	1837200000	2301400000	109730000	112910000	103830000	69402000	79878000	100060000	0.0623708	0.404524	13
	LmjF.25.0290	RNA-binding protein	22.7857	23.1834	22.8911	21.8348	22.3189	21.8013		0	34.215	86	5	6	5	4	6	4	224150000	295290000	241140000	115950000	162190000	113290000	7230600	9525600	7778700	3740400	5231900	3654600	0.0091808	0.968405	7
	LmjF.14.0190	Thioredoxin-like	27.8586	27.9786	27.9166	27.4388	27.9255	27.9166		0	323.31	425	10	10	10	8	10	10	3164000000	3438200000	3293600000	2365000000	3314100000	3293600000	243380000	264480000	253350000	181930000	254930000	253350000	0.39209	0.157628	12
	LmjF.13.0880	hypothetical protein, conserved	25.9018	26.0598	25.876	25.3607	25.4257	25.243		0	323.31	527	13	13	12	11	10	9	1442000000	1608800000	1416400000	991000000	1036600000	913360000	62695000	69948000	61581000	43087000	45071000	39711000	0.0015451	0.602709	18
	LmjF.19.0080	DnaJ domain containing protein	25.2473	26.0685	25.417	23.3732	23.4958	24.1143		0	201.18	388	12	17	16	6	5	10	796560000	1407400000	896020000	217290000	236580000	363190000	39828000	70371000	44801000	10865000	11829000	18160000	0.00484741	1.91651	25
	LmjF.35.0370	ATP-dependent DEAD-box RNA helicase	27.6902	27.8795	27.8672	26.0037	26.3895	25.9882		0	323.31	760	18	22	21	17	17	15	5197400000	5926300000	5875900000	1614700000	2109800000	1597400000	216560000	246930000	244830000	67279000	87908000	66560000	0.000311735	1.68521	29
	LmjF.36.0590	Eukaryotic translation initiation factor 4E type 5	25.0707	25.2878	24.8584	25.5327	24.4854	25.693		0	323.31	470	6	7	7	11	8	8	493360000	573500000	425850000	679560000	328810000	759430000	35240000	40964000	30418000	48540000	23487000	54245000	0.700579	-0.164677	16
	LmjF.26.1240	heat shock protein 70-related protein	29.2406	28.9476	29.0661	28.2483	28.2851	28.9534		0	323.31	2342	34	34	34	31	32	35	21566000000	17603000000	19110000000	10841000000	11121000000	17674000000	634289984	517740000	562049984	318860000	327089984	519809984	0.0735209	0.589158	40
	LmjF.31.1640;LmjF.31.1630	thiolase protein-like protein	25.7064	25.8515	25.4734	24.2133	24.0115	23.9121		0	291.17	297	12	11	11	7	4	7	1204600000	1332000000	1024900000	427910000	372050000	347290000	54753000	60547000	46586000	19450000	16911000	15786000	0.000321782	1.6315	15
	LmjF.34.3500	ruvb-like 1 DNA helicase	26.1936	26.1984	26.0856	25.3874	25.9134	25.7273		0	323.31	511	18	20	22	18	18	18	1995400000	2002000000	1851500000	1141200000	1643200000	1444300000	76745000	77000000	71210000	43891000	63199000	55551000	0.0379744	0.483123	26
	LmjF.31.2600	calreticulin	27.4583	27.4198	27.3265	26.869	26.6745	27.1827		0	144.82	239	4	4	4	4	4	4	3503600000	3411400000	3197700000	2328900000	2035100000	2894500000	184400000	179550000	168300000	122570000	107110000	152340000	0.0323444	0.492755	4
	LmjF.31.3130	methylcrotonoyl-coa carboxylase biotinylated subunitprotein-like protein	25.5699	25.9188	26.2144	24.2822	24.7948	24.3498		0	323.31	752	19	22	20	13	12	13	1942600000	2474100000	3036500000	795680000	1135100000	833820000	49810000	63438000	77860000	20402000	29105000	21380000	0.00441257	1.42548	27
	LmjF.34.2430	DNAj-like protein	20.2772	19.5551	21.1192	20.3611	21.4707	21.2166		0	17.717	20	2	1	3	2	4	3	52097000	31582000	93390000	55217000	119160000	99911000	1270700	770300	2277800	1346800	2906300	2436900	0.282203	-0.699004	4
	LmjF.25.1710	pyruvate dehydrogenase E1 beta subunit	27.2219	27.0878	26.9802	26.2089	26.4523	26.7868		0	323.31	438	6	6	7	6	6	7	2660900000	2424900000	2250600000	1318500000	1561000000	1968300000	156530000	142640000	132390000	77562000	91822000	115780000	0.0277288	0.613964	9
	LmjF.21.1430	2-oxoisovalerate dehydrogenase alpha subunit	25.5442	25.3535	25.1651	24.3861	24.4836	24.59		0	323.31	412	11	10	10	10	8	10	1370000000	1200400000	1053400000	613920000	656860000	707070000	48930000	42870000	37622000	21926000	23459000	25253000	0.00221316	0.867676	15
	LmjF.19.0260	C-terminal motor kinesin	23.9972	23.6662	23.7483	23.2502	23.2593	23.177		0	67.724	246	11	10	10	8	10	9	736760000	585740000	620000000	438990000	441770000	417290000	16745000	13312000	14091000	9977000	10040000	9483800	0.0050226	0.575085	15
	LmjF.34.0840;LmjF.34.0820	translation elongation factor 1-beta	29.2546	29.506	29.0394	28.5269	28.6489	28.648		0	165.32	715	12	12	11	11	10	11	10248000000	12199000000	8827800000	6188500000	6734200000	6730100000	640489984	762440000	551740032	386780000	420889984	420630016	0.00945479	0.65876	14
	LmjF.21.0550	dihydrolipoamide acetyltransferase precursorlike protein	24.9229	24.8922	24.7553	24.1241	24.3534	24.6544		0	206.44	152	4	4	4	4	4	4	572540000	560500000	509730000	329120000	385810000	475320000	31808000	31139000	28319000	18284000	21434000	26406000	0.0415266	0.479511	4
	LmjF.16.1470;LmjF.16.1460	kinesin	24.0233	24.3274	24.2792	25.1917	26.5838	25.6269		0	323.31	127	4	5	5	7	7	4	869540000	1073600000	1038400000	1954500000	5129600000	2642600000	17050000	21051000	20360000	38324000	100580000	51816000	0.0195836	-1.59084	8
	LmjF.26.2000	methyltransferase domain containing protein	24.5033	24.178	24.2405	23.5745	23.7545	24.0779		0	53.114	133	4	3	3	2	4	4	451820000	360650000	376600000	237350000	268900000	336440000	23780000	18981000	19821000	12492000	14152000	17708000	0.0468662	0.504974	7
	LmjF.15.0230	lysyl-tRNA synthetase	26.1635	26.4534	26.2024	25.6718	25.4377	25.6498		0	323.31	581	22	24	23	20	21	19	2179700000	2664900000	2239200000	1550200000	1317900000	1526700000	75162000	91892000	77214000	53456000	45446000	52645000	0.00428909	0.686667	29
	LmjF.29.1470	hypothetical protein, conserved	23.7764	24.2234	23.8327	22.4097	23.0262	22.7255		0	74.325	193	8	8	9	5	8	7	488530000	665970000	507970000	189440000	290440000	235790000	14368000	19587000	14940000	5571700	8542400	6935000	0.00571005	1.22369	10
	LmjF.04.0940	chaperone protein DnaJ	26.1007	26.7054	26.5946	25.9714	26.069	25.6439		0	323.31	486	15	17	16	15	13	12	1655100000	2516900000	2330900000	1513200000	1619200000	1205900000	71962000	109430000	101340000	65790000	70398000	52432000	0.0645466	0.572152	23
	LmjF.34.0350	eukaryotic translation initiation factor 5	27.321	27.402	27.033	26.5807	26.7443	26.8765		0	236.51	661	24	21	19	19	15	21	4024100000	4256300000	3295700000	2408800000	2698000000	2957100000	167670000	177350000	137320000	100370000	112420000	123210000	0.0212659	0.518139	26
	LmjF.36.5360	ubiquinone biosynthesis methyltransferase	25.3543	25.4029	25.2377	24.3692	24.5725	24.7614		0	37.823	145	6	6	6	4	4	5	686320000	709820000	633030000	346720000	399200000	455040000	42895000	44364000	39564000	21670000	24950000	28440000	0.00346166	0.763908	8
	LmjF.33.2390	heat shock protein	27.6834	27.6531	27.6995	27.2364	27.5272	27.5483		0	323.31	1374	44	42	41	42	41	42	9052500000	8864400000	9154800000	6640700000	8123900000	8243900000	215540000	211060000	217970000	158110000	193430000	196280000	0.0763147	0.241362	52
	LmjF.35.3860	T-complex protein 1, eta subunit	28.0111	27.8894	27.8909	26.8883	27.1623	27.4997		0	323.31	1193	33	34	32	31	28	30	10279000000	9447500000	9457500000	4720200000	5707500000	7211600000	270510016	248620000	248880000	124220000	150200000	189780000	0.0146271	0.746988	35
	LmjF.12.0210	proteasome regulatory ATPase subunittcc1l8.3	26.0703	26.2343	26.0113	24.9457	25.6644	25.5552		0	323.31	421	16	18	17	16	16	18	1761500000	1973600000	1690900000	807870000	1329500000	1232600000	70460000	78944000	67637000	32315000	53180000	49304000	0.037209	0.716884	26
	LmjF.26.0320	C-1-tetrahydrofolate synthase, cytoplasmic	26.2502	25.7683	25.8031	24.9467	25.1019	25.6326		0	84.148	204	7	5	6	5	6	7	1197300000	857300000	878200000	485060000	540150000	780310000	79818000	57153000	58547000	32337000	36010000	52021000	0.0512478	0.713487	8
	LmjF.27.2400	heat shock protein DNAJ	29.8943	30.0148	29.8968	29.0112	29.321	29.5016		0	323.31	1686	33	34	36	33	33	33	20956000000	22780000000	20992000000	11362000000	14084000000	15962000000	997889984	1084800000	999609984	541040000	670649984	760089984	0.011482	0.65738	39
	LmjF.23.0110	GDP-mannose pyrophosphorylase	24.9907	24.925	24.9697	24.1441	24.0812	24.0581		0	34.45	217	6	7	7	5	5	6	833510000	796360000	821390000	463510000	443710000	436670000	33340000	31854000	32856000	18540000	17749000	17467000	1.12893e-05	0.867292	9
	LmjF.32.2340	cytochrome-b5 reductase	24.5732	24.6406	24.6324	23.9885	24.0115	24.0206		0	160.14	133	4	4	4	4	3	2	349470000	366170000	364100000	233020000	236760000	238260000	24962000	26155000	26007000	16644000	16911000	17018000	1.2689e-05	0.608565	6
	LmjF.36.6910	T-complex protein 1, theta subunit	27.6727	27.7521	27.7291	27.0154	27.1987	27.2513		0	323.31	920	25	24	26	22	24	24	6632300000	7007800000	6896800000	4205500000	4775300000	4952400000	213950000	226060000	222480000	135660000	154040000	159760000	0.00171236	0.562816	31
	LmjF.27.2630;LmjF.02.0710	ATP-dependent Clp protease subunit, heat shock protein 78 (HSP78)	25.5395	25.7931	25.5242	24.9397	25.2736	25.3099		0	323.31	606	27	30	29	27	26	25	2341000000	2790800000	2316300000	1544700000	1947000000	1996500000	48771000	58142000	48257000	32181000	40562000	41594000	0.0386604	0.444543	36
	LmjF.29.2200	dynamin-1-like protein	24.9357	24.9033	24.7596	24.3514	24.5302	24.5973		0	256.05	446	13	14	14	14	13	12	1412100000	1380700000	1249800000	941780000	1066000000	1116800000	32092000	31379000	28404000	21404000	24228000	25382000	0.014936	0.373248	16
	LmjF.13.0550	Uncharacterized ACR, COG1678	22.2636	22.6879	22.3015	20.812	21.5508	21.0603		0	7.064	114	4	4	4	2	4	3	146020000	195950000	149900000	53387000	89094000	63412000	5035300	6756700	5169100	1840900	3072200	2186600	0.00755235	1.27665	4
	LmjF.21.1090	T-complex protein 1, delta subunit	28.0929	28.0579	27.8755	27.3235	27.2374	27.6823		0	323.31	1437	31	32	33	30	27	34	10593000000	10339000000	9110900000	6214400000	5854100000	7969200000	286289984	279430016	246240000	167960000	158220000	215380000	0.0173909	0.594365	42
	LmjF.09.1220	AAA family ATPase	19.2102	18.8216	19.6539	18.8359	18.8856	18.4232		0	16.339	46	3	2	3	2	2	2	47308000	36137000	64344000	36498000	37777000	27418000	606510	463290	824930	467930	484320	351520	0.142217	0.51362	6
	LmjF.35.5330	isopentenyl-diphosphate delta-isomerase (type II)	25.8874	25.8107	25.6885	25.1541	24.7587	25.3593		0	219.31	338	12	11	11	13	8	12	1241400000	1177100000	1081500000	746720000	567750000	860890000	62071000	58857000	54077000	37336000	28387000	43044000	0.019114	0.704847	15
	LmjF.21.0430	hypothetical protein, conserved	27.4213	27.613	27.2453	26.1562	26.7159	26.6732		0	323.31	458	14	16	17	14	15	18	4133900000	4721300000	3659000000	1720100000	2535200000	2461300000	179730000	205270000	159090000	74785000	110230000	107010000	0.0120287	0.911371	19
	LmjF.35.0190	NLI interacting factor-like phosphatase	25.2963	25.1011	25.0042	23.4844	23.5054	23.8084		0	240.7	155	4	3	3	2	2	2	535670000	467860000	437470000	152570000	154800000	190990000	41205000	35989000	33652000	11736000	11908000	14691000	0.000345797	1.53442	7
	LmjF.36.4560	PSP1 C-terminal conserved region	22.9509	22.707	22.773	22.1183	22.2009	22.7784		0	22.548	75	4	5	4	3	3	3	194590000	164320000	172010000	109270000	115710000	172670000	8107700	6846800	7167100	4552700	4821100	7194400	0.113569	0.444384	6
	LmjF.18.1370	heat shock protein 110	28.2814	28.1297	28.268	27.9444	28.1656	28.5154		0	323.31	1492	29	30	29	33	32	30	15987000000	14391000000	15838000000	12656000000	14753000000	18801000000	326260000	293689984	323230016	258280000	301089984	383700000	0.922545	0.0179227	36
	LmjF.11.0100	seryl-tRNA synthetase	26.8014	27.0503	26.913	26.5999	26.6037	26.8263		0	323.31	668	22	23	23	24	24	19	3742600000	4447400000	4043500000	3254700000	3263400000	3807700000	116960000	138980000	126360000	101710000	101980000	118990000	0.0777234	0.244948	26
	LmjF.36.0740	zinc finger protein family member	25.5354	26.106	25.5037	23.5673	23.338	23.5694		0	323.31	506	11	16	15	6	6	6	1313100000	1950100000	1284600000	335610000	286280000	336100000	48632000	72225000	47576000	12430000	10603000	12448000	0.00045215	2.22348	26
	LmjF.36.0190;LmjF.36.0180	elongation factor 2	30.7007	30.7012	30.478	29.9749	30.2042	30.5795		0	323.31	5240	67	66	65	64	68	70	88999000000	89031000000	76269000000	53817000000	63089000000	81828000000	1745100032	1745699968	1495500032	1055200000	1236999936	1604499968	0.122356	0.373753	82
	LmjF.19.0680;LmjF.19.0690;LmjF.05.0630;LmjF.34.4260	Flagellum attachment zone protein 7	23.5819	23.5762	23.6696	22.8643	23.1648	23.4298		0	323.31	232	10	10	9	9	8	9	753340000	750420000	800570000	458140000	564200000	677990000	12556000	12507000	13343000	7635600	9403400	11300000	0.051559	0.456269	15
	LmjF.29.0760	heat shock protein 90	27.636	27.4486	27.4425	27.405	27.2467	27.6756		0	323.31	1252	30	27	29	31	27	29	7508800000	6594000000	6566200000	6397900000	5733000000	7717500000	208580000	183170000	182390000	177720000	159250000	214380000	0.660076	0.0665811	33
	LmjF.26.1380	prefoldin-like protein	28.1541	28.1592	27.8775	26.9523	27.401	27.3551		0	323.31	503	11	11	12	10	9	10	3584400000	3597000000	2959100000	1558300000	2126600000	2060000000	298700000	299750016	246590000	129850000	177220000	171670000	0.00827003	0.827515	13
	LmjF.16.0520	hypothetical protein, conserved	26.1697	26.4262	25.9395	24.8393	25.1508	25.4289		0	130.1	197	8	8	8	5	5	5	1660600000	1983800000	1415700000	660370000	819520000	993760000	75483000	90175000	64352000	30017000	37251000	45171000	0.0092797	1.0388	8
	LmjF.19.1560	inosine-5-monophosphate dehydrogenase	26.113	26.1935	26.248	23.5585	24.441	24.2859		0	323.31	509	15	14	16	4	6	6	1959600000	2072000000	2151800000	333550000	614950000	552270000	72576000	76741000	79695000	12354000	22776000	20455000	0.00160599	2.08968	22
	LmjF.36.5380	NADH dehydrogenase	26.2619	26.2499	26.2046	24.8181	25.4074	24.8033		0	167.04	301	12	13	13	9	10	6	1850800000	1835500000	1778700000	680340000	1023600000	673380000	80468000	79803000	77333000	29580000	44504000	29277000	0.0035364	1.2292	14
	LmjF.36.3910	S-adenosylhomocysteine hydrolase	29.6915	29.74	29.5839	29.0446	29.3275	29.4412		0	323.31	1910	28	29	30	28	27	29	19942000000	20623000000	18509000000	12736000000	15494000000	16766000000	867040000	896670016	804729984	553729984	673670016	728950016	0.0340262	0.400712	35
	LmjF.34.2820	regulatory subunit of protein kinase a-like protein	24.6899	24.6651	24.4091	24.051	24.1811	24.251		0	111.14	164	5	5	5	5	4	4	838980000	824700000	690570000	538820000	589670000	618960000	27064000	26603000	22277000	17381000	19021000	19966000	0.016363	0.426956	8
	LmjF.16.1430;LmjF.16.1427;LmjF.16.1425	Paraflagellar rod protein 2-1	25.6917	25.7238	25.8188	27.0739	27.14	27.4779		0	323.31	421	18	17	19	25	25	23	1354900000	1385400000	1479700000	3531700000	3697500000	4673000000	54195000	55418000	59187000	141270000	147900000	186920000	0.000342291	-1.48583	28
	LmjF.26.2360	SLY1 protein	22.5349	22.2349	22.3073	21.8361	22.3268	21.8963		0	47.066	125	8	6	7	6	7	5	218760000	177700000	186840000	134780000	189380000	140520000	6076700	4936100	5190000	3744000	5260600	3903300	0.130899	0.339297	11
	LmjF.04.1230	actin	29.9682	29.9948	29.8187	29.2591	29.6585	29.8287		0	323.31	1589	25	23	24	23	24	22	22056000000	22468000000	19886000000	13492000000	17796000000	20025000000	1050300032	1069900032	946950016	642480000	847430016	953560000	0.123763	0.345117	30
	LmjF.31.3110	Flagellum attachment zone protein 14	22.894	23.2738	22.6867	22.2298	21.3455	22.5067		0	46.648	107	6	8	6	7	3	5	366340000	476660000	317310000	231160000	125240000	280090000	7794400	10142000	6751200	4918400	2664700	5959300	0.0768832	0.924182	12
	LmjF.33.2550	isocitrate dehydrogenase	25.9728	26.1614	25.7544	24.0047	24.5726	24.5654		0	280.61	241	9	9	8	6	7	7	1712200000	1951400000	1471800000	437620000	648760000	645510000	65853000	75053000	56606000	16832000	24952000	24827000	0.00204492	1.58195	11
	LmjF.22.1540	alanyl-tRNA synthetase	25.4854	25.6735	25.5852	24.861	25.0206	24.8511		0	323.31	627	22	28	24	21	22	19	2724600000	3104000000	2919800000	1767400000	1974100000	1755200000	46976000	53517000	50341000	30472000	34036000	30263000	0.000969723	0.670518	30
	LmjF.35.0820	aspartate aminotransferase	27.1443	27.2591	27.2077	26.1576	26.1341	26.4119		0	197.55	494	14	14	15	12	10	12	2966900000	3212300000	3100100000	1497100000	1472900000	1785600000	148340000	160620000	155000000	74855000	73645000	89281000	0.000518386	0.969191	17
	LmjF.27.1300	KH domain containing protein	27.6618	27.7295	27.5092	26.6458	27.3669	27.605		0	323.31	1374	28	30	29	26	27	32	6794800000	7121400000	6113000000	3359900000	5538600000	6532500000	212340000	222540000	191030000	105000000	173080000	204140000	0.22157	0.427617	38
	LmjF.29.1570	glutamamyl carboxypeptidase	25.7947	25.7464	25.6762	23.9398	23.5423	25.0102		0	116.46	218	10	9	10	8	4	8	1280500000	1238400000	1179500000	354030000	268750000	743420000	58206000	56290000	53616000	16092000	12216000	33792000	0.0231247	1.57497	12
	LmjF.32.3300	chaperone protein DnaJ	24.4178	24.4107	23.966	23.2157	23.5739	23.5849		0	4.9045	75	3	3	2	3	3	4	448230000	446040000	327740000	194820000	249740000	251630000	22412000	22302000	16387000	9741200	12487000	12582000	0.0137845	0.806679	5
	LmjF.34.4550	cell differentiation protein-like protein	24.4607	24.7277	24.5842	23.2472	23.7459	22.8235		0	98.645	184	6	9	7	7	5	5	438700000	527860000	477900000	189170000	267300000	141030000	23089000	27782000	25153000	9956300	14068000	7422800	0.00895816	1.31865	10
	LmjF.22.0620	proteasome regulatory ATPase subunit 5	26.3938	26.3343	26.0301	25.0931	25.6218	25.6391		0	323.31	612	22	23	22	23	22	23	2292400000	2199900000	1781600000	930580000	1342400000	1358700000	88168000	84610000	68523000	35792000	51632000	52257000	0.0193246	0.801382	31
	LmjF.10.1110	PAB1-binding protein	26.7977	27.2557	26.7626	25.2846	25.961	25.3125		0	323.31	551	14	16	14	13	13	14	2333100000	3204900000	2277000000	817460000	1306400000	833400000	116660000	160240000	113850000	40873000	65320000	41670000	0.0064472	1.41926	19
	LmjF.13.0090	metallo-peptidase, Clan MA(E) Family M32	26.5678	26.498	26.2314	25.7468	25.5162	25.8915		0	323.31	441	12	11	12	11	11	10	2884600000	2748500000	2284800000	1632900000	1391700000	1805200000	99470000	94776000	78787000	56306000	47988000	62249000	0.00885888	0.714242	13
	LmjF.36.6060	eukaryotic translation initiation factor 4 gamma 4	26.8523	27.0522	26.7477	25.7151	25.648	25.7658		0	323.31	693	24	28	26	17	17	21	4483100000	5149100000	4169300000	2038000000	1945400000	2111000000	121160000	139160000	112680000	55081000	52580000	57054000	0.000252387	1.17443	32
	LmjF.33.2540	metallo-peptidase, Clan MA(E) Family M32	27.089	27.1874	26.881	26.445	26.8802	26.7009		0	323.31	657	20	21	20	20	21	20	3568900000	3820900000	3089700000	2283900000	3088100000	2727300000	142760000	152840000	123590000	91357000	123520000	109090000	0.07206	0.377109	25
	LmjF.25.2020	hypothetical protein, conserved	26.5273	26.4302	26.284	25.0781	25.6802	25.1625		0	323.31	221	7	7	7	6	7	5	2031000000	1898900000	1715900000	743840000	1129100000	788670000	96717000	90422000	81709000	35421000	53768000	37556000	0.00531113	1.10685	9
	LmjF.13.1000	hypothetical protein, conserved	23.6242	23.7108	23.5014	23.2633	23.4452	23.4153		0	93.174	131	5	5	5	5	5	5	362050000	384430000	332500000	281900000	319780000	313230000	12930000	13730000	11875000	10068000	11421000	11187000	0.0455754	0.237565	8
	LmjF.36.5150	kinesin-D	24.3741	24.2825	24.182	23.4914	23.6535	23.6256		0	323.31	188	11	13	12	12	10	10	826280000	775420000	723250000	448120000	501430000	491810000	21744000	20406000	19033000	11793000	13195000	12942000	0.000766125	0.689376	15
	LmjF.31.0010	5-methyltetrahydropteroyltriglutamate-homocysteine S-methyltransferase	28.533	28.4451	28.3369	26.9414	26.9364	27.1462		0	323.31	1184	21	20	23	17	20	22	15536000000	14618000000	13562000000	5155000000	5137000000	5941300000	388400000	365449984	339040000	128880000	128430000	148530000	8.91953e-05	1.4303	24
	LmjF.35.1380	mitochondrial processing peptidase, beta subunit	28.4036	28.4201	28.2778	27.7052	27.8622	28.1403		0	323.31	1130	20	21	20	16	19	20	11008000000	11134000000	10089000000	6783500000	7563500000	9171700000	355089984	359169984	325440000	218820000	243980000	295860000	0.0262169	0.464607	26
	LmjF.30.3110	S-adenosylmethionine decarboxylase	24.4591	24.5225	24.5387	23.3857	23.8612	23.6086		0	54.15	130	5	7	6	5	4	5	507380000	530190000	536170000	241130000	335250000	281400000	23063000	24100000	24371000	10960000	15238000	12791000	0.00311652	0.888243	7
	LmjF.15.0220	protein phosphatase 1 catalitic subunit	24.1806	24.0113	24.2573	23.9189	23.5981	23.4041		0.0076423	1.5373	20	1	1	2	2	1	2	323240000	287460000	340900000	269610000	215870000	188700000	19014000	16909000	20053000	15860000	12698000	11100000	0.0378748	0.509372	2
	LmjF.17.0010	eukaryotic translation initiation factor 3 subunit a	27.599	27.3998	27.4675	27.0899	27.5226	27.863		0	323.31	839	31	29	30	33	34	32	7522200000	6551800000	6866600000	5285300000	7133800000	9032000000	203300000	177080000	185580000	142850000	192810000	244110000	0.990097	-0.00305303	39
	LmjF.05.0140	nucleolar RNA helicase II	23.9045	23.9713	23.739	22.7343	22.8558	23.5164		0	120.19	133	11	11	11	8	7	10	612390000	641440000	546030000	272120000	296030000	467980000	15702000	16447000	14001000	6977500	7590600	11999000	0.0296622	0.836107	14
	LmjF.27.1710:pseudogenic_transcript-p1	eukaryotic translation release factor	26.166	26.1657	25.4942	25.6665	26.121	25.9731		0	323.31	321	9	8	6	12	10	10	2033000000	2032500000	1276100000	1438000000	1970400000	1778400000	75295000	75279000	47264000	53259000	72979000	65867000	0.93733	0.0218271	14
	LmjF.11.1170	eukaryotic release factor 3	26.0455	25.6253	25.9328	24.699	24.8741	25.3418		0	323.31	579	21	17	23	18	19	19	2908800000	2173800000	2690200000	1143900000	1291500000	1786000000	69257000	51757000	64053000	27236000	30751000	42524000	0.0174159	0.896184	28
	LmjF.28.0470	hypothetical protein, conserved	18.2329	18.28	18.2552	17.9519	18.3121	19.9327		0	3.9199	37	1	1	1	1	1	2	10167000	10504000	10325000	8366700	10740000	33025000	308080	318300	312870	253540	325460	1000800	0.478199	-0.476173	2
	LmjF.28.0480	carbonic anhydrase-like protein	23.1282	23.3684	22.9363	22.1138	22.3442	22.2472		0	7.3264	53	2	2	2	2	2	2	275050000	324870000	240790000	136160000	159740000	149350000	9168400	10829000	8026300	4538700	5324600	4978300	0.00303328	0.90921	3
	LmjF.36.1370	Valosin-containing protein	27.788	27.7176	27.6542	26.8792	27.136	27.4495		0	323.31	1560	47	48	49	46	43	46	10429000000	9932600000	9505600000	5554700000	6637000000	8248200000	231750000	220720000	211230000	123440000	147490000	183290000	0.0289446	0.565016	55
	LmjF.32.2150	hypothetical protein, conserved	26.3598	26.3136	26.5251	25.4386	25.8491	26.1309		0	323.31	761	20	22	23	19	16	18	3358700000	3252800000	3766200000	1773600000	2357400000	2865800000	86120000	83405000	96570000	45477000	60446000	73482000	0.0482173	0.593294	29
	LmjF.31.1000	hypothetical protein, conserved	21.3507	21.9349	21.4605	22.1411	22.0815	22.6061		0	30.412	88	4	4	5	6	6	7	155100000	232530000	167370000	268270000	257420000	370300000	2674200	4009100	2885700	4625400	4438200	6384500	0.0467168	-0.694274	13
	LmjF.21.0540	Lupus La protein homolog	26.7309	26.9449	26.5819	25.8755	25.6621	26.6395		0	323.31	548	12	12	12	10	10	13	2450300000	2842300000	2210000000	1354300000	1168100000	2300000000	111380000	129190000	100450000	61560000	53094000	104540000	0.0923603	0.693573	15
	LmjF.34.0160	mitochondrial malate dehydrogenase	28.0441	28.0782	28.0573	26.7017	26.9464	27.0395		0	71.409	247	5	5	5	3	4	4	4428300000	4534300000	4469100000	1746400000	2069100000	2207100000	276769984	283390016	279320000	109150000	129320000	137940000	0.000326169	1.16403	6
	LmjF.16.0690	eukaryotic translation initiation factor eIF2A	23.6645	23.6199	23.0191	22.3916	22.586	22.1929		0	75.235	66	4	5	5	4	3	1	305810000	296500000	195510000	126550000	144810000	110270000	13296000	12891000	8500600	5502200	6296100	4794300	0.0116357	1.04433	7
	LmjF.35.2200	RNA-binding protein	27.8385	28.0148	27.6947	27.6555	27.4738	27.6781		0	323.31	869	18	18	16	14	16	16	3600000000	4068000000	3258600000	3171100000	2796000000	3221300000	240000000	271200000	217240000	211410000	186400000	214760000	0.0940854	0.246836	23
	LmjF.32.0870	phenylalanyl-tRNA synthetase alpha chain	25.7346	25.28	25.3398	24.924	24.8204	25.4139		0	164.68	311	14	14	17	14	12	15	1507400000	1100000000	1146600000	859500000	799910000	1207000000	55831000	40742000	42466000	31833000	29626000	44705000	0.16088	0.398691	21
	LmjF.09.0940	translation-associated element 2	21.714	21.9202	21.2107	19.4134	20.0347	20.3457		0	115.05	53	2	3	2	2	2	2	172000000	198430000	121350000	34912000	53705000	66624000	3440000	3968600	2427000	698250	1074100	1332500	0.00821658	1.68371	4
	LmjF.21.0640	phosphoglucomutase	25.478	25.251	25.2958	24.4267	24.928	25.1294		0	155.46	110	8	8	9	6	7	6	1355300000	1158000000	1194500000	654020000	925700000	1064400000	46736000	39932000	41190000	22552000	31921000	36703000	0.0799886	0.513571	12
	LmjF.01.0460	conserved protein	23.9083	24.1831	23.4303	22.2506	22.7474	22.5252		0	183.73	228	14	14	11	10	8	7	976110000	1181000000	700840000	309380000	436560000	374240000	15744000	19048000	11304000	4990000	7041200	6036200	0.00711282	1.33285	17
	LmjF.30.0180	2-hydroxy-3-oxopropionate reductase	25.4549	25.1237	25.1878	25.4529	24.9276	25.2949		0	26.108	80	4	3	4	3	3	5	643880000	511820000	535080000	643010000	446780000	576280000	45992000	36559000	38220000	45930000	31913000	41163000	0.87817	0.0303357	5
	LmjF.08.0030	Qc-SNARE protein	26.1465	26.7246	26.1602	24.9968	25.5557	25.0385		0	323.31	186	6	9	7	7	7	6	965650000	1441600000	974860000	435250000	641190000	448010000	74281000	110890000	74989000	33480000	49322000	34462000	0.0118869	1.14673	11
	LmjF.13.1630	mitochondrial DNA polymerase I protein D	19.8106	20.0562	19.5398	19.4519	20.083	20.422		0	6.5739	5	2	3	2	2	2	3	81842000	97025000	67834000	63824000	98855000	125030000	919570	1090200	762180	717130	1110700	1404900	0.598208	-0.183472	5
	LmjF.19.0100	fibrillarin	26.9067	27.0299	27.0779	25.4046	25.0743	25.9474		0	204.81	482	12	12	13	9	8	12	1635600000	1781400000	1841600000	577440000	459250000	841160000	125810000	137030000	141660000	44418000	35327000	64705000	0.00414959	1.52939	18
	LmjF.18.0740	Elongation factor Tu, mitochondrial	27.0081	26.9709	26.8158	26.1611	26.3882	25.8525		0	323.31	628	22	20	20	20	21	18	3374400000	3288500000	2953300000	1875900000	2195700000	1514600000	134970000	131540000	118130000	75038000	87829000	60585000	0.00862257	0.797674	29
	LmjF.06.0860	dihydrofolate reductase-thymidylate synthase	24.6447	24.506	24.608	23.4967	23.8025	23.5025		0	68.661	185	9	7	10	8	9	8	839330000	762430000	818270000	378770000	468180000	380280000	26229000	23826000	25571000	11836000	14631000	11884000	0.000833689	0.985659	12
	LmjF.26.2240	kynureninase	23.0298	22.9258	22.2097	22.1679	21.4465	22.4336		0	9.1531	53	3	3	2	2	1	2	154150000	143430000	87307000	84814000	51441000	101970000	8563700	7968200	4850400	4711900	2857800	5664800	0.145924	0.705784	4
	LmjF.09.1010	Present in the outer mitochondrial membrane proteome 10	26.381	26.2284	25.7677	25.4852	25.53	25.8268		0	323.31	511	16	16	15	14	15	13	3058800000	2751800000	1999500000	1643900000	1695800000	2083000000	87394000	78622000	57129000	46970000	48452000	59516000	0.0743724	0.511705	17
	LmjF.20.0240	transmembrane protein	26.546	26.76	26.533	25.8522	26.2082	26.1877		0	323.31	238	10	10	11	8	9	8	1371700000	1591100000	1359400000	848060000	1085400000	1070100000	97980000	113650000	97101000	60576000	77527000	76433000	0.0179246	0.530286	12
	LmjF.25.0750	protein phosphatase	28.2043	28.2498	28.0081	27.1453	26.887	27.5782		0	323.31	822	20	21	20	16	16	16	7113500000	7341100000	6208800000	3414200000	2854600000	4608700000	309280000	319180000	269950016	148440000	124110000	200380000	0.011467	0.95058	23
	LmjF.31.0700	ATP-dependent zinc metallopeptidase	22.1288	22.1802	22.2624	21.9968	21.9234	22.1384		0	146.39	113	6	5	6	5	5	6	210960000	218610000	231430000	192510000	182960000	212360000	4586000	4752300	5031000	4184900	3977300	4616500	0.0823635	0.170975	7
	LmjF.08.0480	hypothetical protein, conserved	22.2393	22.5822	22.5991	21.5522	21.7664	21.1532		0	16.144	51	2	1	1	1	1	1	59413000	75352000	76243000	36900000	42806000	27986000	4951100	6279300	6353600	3075000	3567200	2332100	0.0101664	0.982972	2
	LmjF.23.0560	kinesin-C	25.2942	25.8482	25.4505	24.8741	25.5811	25.0508		0	323.31	403	22	24	24	22	26	19	1728000000	2537100000	1925800000	1291600000	2108300000	1459800000	41144000	60408000	45852000	30751000	50196000	34756000	0.249162	0.362312	32
	LmjF.15.1320	Eukaryotic translation initiation factor 4 gamma 2	22.1128	22.4112	22.0647	21.0219	20.7061	21.1487		0	78.845	99	5	6	4	3	2	2	263060000	323500000	254430000	123500000	99214000	134840000	4535500	5577600	4386700	2129200	1710600	2324900	0.00191381	1.23735	10
	LmjF.28.2860	cytosolic malate dehydrogenase	25.9574	25.7979	25.6362	24.6685	25.2405	25.7501		0	68.974	262	7	8	7	7	7	7	1172800000	1050000000	938710000	479980000	713530000	1015900000	65154000	58335000	52151000	26666000	39641000	56436000	0.151095	0.577433	9
	LmjF.35.1010;LmjF.35.1000	casein kinase	27.683	27.6951	27.3794	26.5694	26.7524	26.8178		0	289.42	578	16	18	17	15	17	18	3447600000	3476800000	2793400000	1593300000	1808800000	1892700000	215480000	217300000	174590000	99580000	113050000	118290000	0.002367	0.872665	21
	LmjF.03.0980	Eukaryotic translation initiation factor 2 subunit alpha	27.892	27.8391	27.7507	26.8492	27.155	27.4269		0	323.31	985	26	28	27	25	24	25	5978000000	5762400000	5419800000	2901600000	3586500000	4330600000	249080000	240100000	225830000	120900000	149440000	180440000	0.0164467	0.683527	32
	LmjF.30.1760	microtubule associated protein xmap215	18.9658	19.652	19.5227	16.8413	17.287	18.9766		0	30.784	43	3	3	3	1	1	3	53760000	86504000	79091000	12329000	16792000	54164000	512000	823850	753240	117420	159920	515850	0.0700223	1.67855	9
	LmjF.27.1250	Serine-threonine kinase receptor-associated protein	25.5362	25.7314	25.5394	24.3539	24.8381	24.8316		0	287.61	225	10	13	12	10	11	8	1021800000	1169900000	1024100000	450270000	629840000	626990000	48658000	55707000	48766000	21442000	29992000	29857000	0.00581192	0.927775	16
	LmjF.22.0470	Putative tRNA binding domain containing protein	24.192	24.066	24.1519	23.3995	23.3931	23.3448		0	37.129	166	6	6	6	5	5	5	440790000	403960000	428720000	254500000	253380000	245020000	19165000	17563000	18640000	11065000	11016000	10653000	5.03477e-05	0.757517	7
	LmjF.36.5120;LmjF.36.5010	40S ribosomal protein SA	29.3194	29.7408	29.2965	28.5261	28.9647	28.9283		0	323.31	965	17	19	18	16	18	18	10048000000	13458000000	9890600000	5798400000	7858100000	7662600000	669900032	897180032	659369984	386560000	523880000	510840000	0.0327409	0.645877	23
	LmjF.30.2820	chaperonin HSP60/CNP60	21.6132	21.7521	21.3277	22.1828	22.0345	22.8257		0	15.853	52	4	4	3	4	3	5	89819000	98899000	73692000	133300000	120290000	208150000	3207800	3532100	2631900	4760900	4295900	7433800	0.0455223	-0.78336	9
	LmjF.21.1050;LmjF.30.3340	60S ribosomal protein L9	28.4594	28.9646	28.3201	27.5182	27.6744	27.8128		0	251.96	441	9	11	9	11	9	8	4059900000	5762400000	3686200000	2114400000	2356200000	2593400000	369080000	523860000	335110016	192220000	214200000	235770000	0.0128906	0.912884	12
	LmjF.36.6650	2,3-bisphosphoglycerate-independent phosphoglycerate mutase	26.7967	26.5293	26.5925	26.4359	26.5833	26.7695		0	323.31	504	13	14	11	14	13	14	3380800000	2808600000	2934400000	2632600000	2916000000	3317500000	116580000	96850000	101190000	90780000	100550000	114400000	0.748339	0.0432549	16
	LmjF.23.0040	peroxidoxin	28.7641	28.777	28.6893	27.7913	28.1348	27.9817		0	323.31	710	10	10	9	9	9	10	6382600000	6439500000	6059900000	3252000000	4126200000	3710600000	455900000	459969984	432849984	232280000	294729984	265050000	0.00168028	0.7742	10
	LmjF.13.1660;REV__LmjF.34.4110	chaperonin TCP20	28.0885	27.9837	28.0216	27.2511	27.4004	27.6984		0	323.31	1083	28	28	28	27	28	26	7706200000	7166100000	7357400000	4312800000	4783000000	5880400000	285420000	265410000	272489984	159730000	177150000	217790000	0.0125865	0.581322	31
	LmjF.30.2370	ADP-ribosylation factor-like protein	26.0373	26.4585	26.0881	24.5367	24.6114	24.0237		0	323.31	265	6	6	6	7	5	3	757560000	1014400000	784710000	267710000	281950000	187600000	68869000	92218000	71337000	24337000	25632000	17055000	0.00136811	1.80409	9
	LmjF.18.1420	pumilio protein 2	23.1313	24.1946	23.2704	21.7958	22.1065	21.2224		0	132.67	85	4	5	4	3	2	1	284820000	595200000	313650000	112870000	139990000	75848000	9187800	19200000	10118000	3640800	4515800	2446700	0.0124662	1.82384	7
	LmjF.26.1550	trifunctional enzyme alpha subunit, mitochondrial precursor-like protein	24.2241	24.1583	24.0859	22.9695	23.3901	23.1696		0	271.13	238	11	13	11	10	11	9	921010000	880000000	836950000	386020000	516670000	443430000	19596000	18723000	17807000	8213100	10993000	9434700	0.00155835	0.979727	16
	LmjF.36.3990	ATP-dependent protease subunit HslV	26.2752	26.1402	26.3201	25.5908	25.8376	25.6813		0	39.378	147	7	5	7	4	5	4	893310000	813560000	921600000	555910000	659610000	591870000	81210000	73960000	83782000	50537000	59965000	53806000	0.00384689	0.541938	8
	LmjF.21.0840	metallo-peptidase, Clan MG, Family M24	25.4916	25.7744	25.2105	24.6145	24.9477	25.4994		0	323.31	261	12	12	12	12	11	12	1273800000	1549600000	1048300000	693510000	873700000	1280700000	47178000	57394000	38824000	25686000	32359000	47434000	0.197052	0.471631	17
	LmjF.33.2740	translation initiation factor IF-2	25.8044	25.8783	25.6597	24.1308	24.6486	24.8195		0	323.31	351	18	19	17	14	12	14	1933800000	2035400000	1749300000	606220000	867890000	977050000	58600000	61679000	53008000	18370000	26300000	29608000	0.00451513	1.24783	24
	LmjF.12.0250	cysteinyl-tRNA synthetase	25.0143	24.5905	24.7186	24.2503	24.5548	24.8511		0	316.56	370	16	16	16	15	15	15	1423300000	1061100000	1159500000	838120000	1035100000	1271100000	33888000	25263000	27608000	19955000	24646000	30264000	0.357556	0.222394	24
	LmjF.25.1270	hypothetical protein, conserved	22.9752	23.4391	23.2503	21.7154	22.1766	21.2342		0	96.262	68	4	5	5	2	3	2	230870000	318450000	279370000	96412000	132730000	69070000	8245500	11373000	9977500	3443300	4740500	2466800	0.00758072	1.51278	6
	LmjF.11.0070	GRIP domain containing protein	22.3124	22.656	22.2659	21.8921	22.2783	22.4561		0	7.1983	38	4	4	4	4	4	4	432300000	548570000	418580000	323040000	422200000	477570000	5208400	6609200	5043100	3892100	5086800	5753900	0.383151	0.202593	4
	LmjF.22.0110	GMP synthase [glutamine-hydrolysing]	24.0907	23.8135	23.85	22.4596	23.3477	23.4696		0	113.85	109	4	4	5	4	4	4	625320000	516010000	529240000	201870000	373610000	406570000	17866000	14743000	15121000	5767800	10675000	11616000	0.0665824	0.825786	6
	LmjF.27.0500	calpain-like cysteine peptidase	23.1922	22.7763	23.0847	23.548	23.9302	24.2324		0	323.31	899	55	50	58	70	69	80	2789000000	2090400000	2588700000	3569100000	4651600000	5735400000	9584300	7183600	8896000	12265000	15985000	19709000	0.0193366	-0.88579	100
	LmjF.28.0930	Mitochondrial import receptor subunit ATOM46	24.7065	25.0286	24.5672	23.4996	23.8351	23.4011		0	148.82	120	9	9	9	6	6	5	574930000	718760000	521990000	249060000	314270000	232610000	27378000	34227000	24857000	11860000	14965000	11077000	0.003299	1.18885	10
	LmjF.20.0110.2;LmjF.20.0110.1;LmjF.20.0100	phosphoglycerate kinase B, cytosolic	27.2606	27.0881	27.0941	26.5069	26.8559	26.9413		0	323.31	603	16	15	14	15	15	18	4502100000	3994700000	4011300000	2670000000	3400700000	3608500000	160790000	142670000	143260000	95358000	121460000	128870000	0.0583031	0.379557	20
	LmjF.36.0250	eukaryotic translation initiation factor 3 subunit l	26.6264	26.6047	26.6495	26.2651	26.6682	26.6351		0	323.31	720	20	19	20	19	19	20	2693700000	2653400000	2737100000	2096800000	2772800000	2709800000	103600000	102050000	105270000	80646000	106640000	104220000	0.467565	0.104113	24
	LmjF.29.0880	ADP-ribosylation factor-like protein 3A	28.4676	28.6046	28.357	27.2496	27.2712	27.3294		0	323.31	567	11	11	11	10	10	8	3711900000	4081800000	3438000000	1595700000	1619800000	1686400000	371190016	408180000	343800000	159570000	161980000	168640000	9.36191e-05	1.19299	12
	LmjF.25.0540	hypothetical protein SCD6.10	27.5384	27.9178	27.4091	26.0947	26.1239	26.0394		0	231.81	320	8	8	7	8	7	8	3118900000	4057000000	2851400000	1146600000	1170000000	1103400000	194930000	253560000	178220000	71660000	73127000	68966000	0.000577211	1.53576	9
	LmjF.20.1710	tRNA (Uracil-5-)-methyltransferase	21.072	20.9769	21.1559	19.1779	18.4846	19.7779		0	12.698	40	3	2	3	2	1	2	63930000	59852000	67759000	17200000	10637000	26070000	2204500	2063900	2336500	593090	366790	898970	0.00701352	1.92149	3
	LmjF.03.0520	hypothetical protein, conserved	25.0935	24.7846	24.921	23.6014	24.3588	24.5337		0	59.073	128	9	9	7	5	7	8	1109800000	895900000	984750000	394550000	666940000	752940000	35800000	28900000	31766000	12727000	21514000	24288000	0.0624153	0.768367	14
	LmjF.21.0760	proteasome regulatory non-ATP-ase subunit 5	25.5236	25.2514	25.3045	24.6234	24.8331	25.1502		0	323.31	349	20	18	18	18	14	20	1591800000	1318100000	1367500000	852930000	986350000	1228800000	48236000	39941000	41440000	25846000	29889000	37237000	0.0480186	0.490904	25
	LmjF.32.1730	coatomer subunit epsilon	24.5595	23.9652	24.5261	24.2746	24.2883	24.2348		0	275.09	130	4	4	4	4	4	3	469780000	311170000	459050000	385590000	389260000	375120000	24725000	16377000	24160000	20294000	20488000	19743000	0.685267	0.0843627	4
	LmjF.05.1210	protein phosphatase type 1 regulator-like protein	25.5541	25.6161	25.4854	24.7436	25.0374	24.9544		0	131.42	350	16	18	17	13	15	14	1083800000	1131500000	1033500000	618010000	757560000	715240000	49266000	51430000	46976000	28091000	34435000	32511000	0.00255242	0.640071	23
	LmjF.35.1230	short chain dehydrogenase	28.3391	28.1422	28.0125	27.2244	27.1641	27.8313		0	76.782	362	7	7	7	7	7	6	4414300000	3851100000	3520100000	2038500000	1955000000	3104500000	339560000	296240000	270769984	156800000	150390000	238810000	0.031386	0.758001	8
	LmjF.36.4070	phosphoglycerate mutase family member 5	22.8708	22.5098	22.9284	21.8072	22.1847	22.4204		0	122.93	67	3	3	3	3	3	3	130390000	101530000	135700000	62384000	81039000	95424000	7669800	5972200	7982500	3669700	4767000	5613200	0.0461664	0.632242	4
	LmjF.28.1530	ATP-dependent RNA helicase FAL1	25.085	24.5949	24.6223	23.9344	24.2745	24.5337		0	47.611	192	13	9	11	8	9	11	783030000	557480000	568160000	352710000	446450000	534340000	35592000	25340000	25826000	16032000	20293000	24288000	0.0917443	0.519871	15
	LmjF.21.0800	CCR4-NOT transcription complex subunit 1	24.6237	24.8166	24.5571	23.6732	24.3935	24.3965		0	323.31	818	35	39	42	37	36	40	3386500000	3871100000	3233600000	1752400000	2887000000	2893000000	25851000	29550000	24684000	13377000	22038000	22084000	0.113179	0.511401	61
	LmjF.19.1550	WD domain, G-beta repeat	25.7136	25.3725	25.3339	24.8482	25.4658	25.509		0	59.421	184	8	9	9	7	7	8	935450000	738450000	718990000	513450000	787830000	811730000	55026000	43438000	42293000	30203000	46343000	47749000	0.462545	0.198992	10
	LmjF.24.2110	3-hydroxy-3-methylglutaryl-CoA synthase	28.6777	28.7635	28.5314	28.1506	28.4967	28.5607		0	323.31	1227	26	26	27	24	25	25	11593000000	12304000000	10475000000	8045300000	10226000000	10691000000	429380000	455700000	387969984	297980000	378750016	395950016	0.152097	0.254835	29
	LmjF.01.0780;LmjF.01.0770	Eukaryotic initiation factor 4A-1	31.219	31.1271	31.222	30.1866	30.3336	30.6095		0	323.31	2384	33	34	33	30	32	33	57490000000	53940000000	57609000000	28107000000	31121000000	37680000000	2499599872	2345200128	2504699904	1222000000	1353100032	1638300032	0.00313588	0.812777	37
	LmjF.32.1580	phosphomannose isomerase	25.6564	25.6609	25.5245	24.3627	24.7212	24.586		0	238.63	287	9	9	9	9	8	7	1057700000	1061000000	965320000	431450000	553170000	503650000	52887000	53051000	48266000	21572000	27658000	25183000	0.000744127	1.05733	10
	LmjF.18.1130	Ras-related protein Rab5A	24.4183	24.6694	24.9977	24.6257	24.3602	23.6944		0	146.64	182	6	6	7	6	7	4	358710000	426930000	535990000	414190000	344560000	217200000	22420000	26683000	33500000	25887000	21535000	13575000	0.221635	0.468335	9
	LmjF.28.2330	Cactus-binding C-terminus of cactin protein	20.6183	20.6139	20.6413	20.236	20.4934	20.4313		0	9.2792	52	3	3	3	3	3	3	61164000	60978000	62147000	46925000	56090000	53731000	1609600	1604700	1635500	1234900	1476100	1414000	0.0382096	0.237591	4
	LmjF.25.1100	DNAj-like protein	24.5921	24.69	24.4254	22.7642	23.9522	23.2178		0	190.43	116	4	4	4	3	4	3	505800000	541350000	450620000	142470000	324600000	195110000	25290000	27067000	22531000	7123600	16230000	9755700	0.0238687	1.25778	7
	LmjF.03.0200	delta-1-pyrroline-5-carboxylate dehydrogenase	25.5348	25.2271	25.5412	25.2032	25.2697	25.5923		0	323.31	352	11	12	13	12	13	12	1652800000	1335400000	1660100000	1313400000	1375400000	1720000000	48611000	39276000	48827000	38630000	40452000	50588000	0.643495	0.0792929	19
	LmjF.14.0130	inosine-guanine nucleoside hydrolase	25.9724	25.5766	25.719	24.8355	24.9431	24.9852		0	97.974	246	6	6	6	6	6	5	921730000	700570000	773270000	419140000	451600000	464980000	65838000	50040000	55233000	29939000	32257000	33213000	0.00254034	0.834715	6
	LmjF.19.0090	hypothetical protein, conserved	23.992	24.569	24.2847	23.8275	23.7156	23.8403		0	107.81	180	7	11	8	6	8	7	433820000	647110000	531390000	387070000	358150000	390490000	16685000	24889000	20438000	14887000	13775000	15019000	0.0465247	0.487473	13
	LmjF.18.0270	glycogen synthase kinase 3	26.3515	26.4048	26.2674	25.003	25.6979	25.9169		0	323.31	275	8	10	10	8	9	9	1626800000	1688100000	1534700000	638860000	1034200000	1203700000	85623000	88847000	80775000	33624000	54431000	63351000	0.0449694	0.80198	11
	LmjF.11.0400	tubulin-tyrsoine ligase-like protein	20.8214	21.1223	21.1665	20.8037	21.1757	20.4983		0	52.39	43	3	4	4	4	4	4	118590000	146090000	150640000	117150000	151600000	94799000	1853000	2282700	2353700	1830400	2368800	1481200	0.39965	0.210818	5
	LmjF.27.0190	proteasome alpha 7 subunit	25.9886	26.023	25.6999	24.7332	25.3255	25.4364		0	323.31	173	5	7	4	6	4	6	865580000	886410000	708560000	362550000	546620000	590280000	66583000	68185000	54505000	27889000	42048000	45406000	0.0375149	0.738794	9
	LmjF.35.1540	rieske iron-sulfur protein, mitochondrial precursor	27.6808	27.6781	27.5048	26.9417	26.75	27.6302		0	256.45	494	13	14	13	14	11	12	3012200000	3006600000	2666200000	1804600000	1580100000	2908400000	215150000	214760000	190450000	128900000	112860000	207740000	0.133421	0.513971	17
	LmjF.32.3270	chaperonin alpha subunit	28.2949	28.2027	28.2757	27.652	27.9366	28.0778		0	323.31	1532	34	35	36	33	33	36	10867000000	10194000000	10724000000	6959700000	8477300000	9349000000	329320000	308920000	324969984	210900000	256890000	283300000	0.0452209	0.368997	38
	LmjF.32.1750	pumilio/PUF RNA binding protein 7	22.6856	23.021	22.7052	21.6291	21.9578	21.8787		0	43.647	125	7	7	7	6	6	6	215870000	272370000	218820000	103790000	130340000	123390000	6745900	8511600	6838200	3243500	4073300	3856100	0.00261276	0.982054	9
	LmjF.05.0680	sre-2/carboxylate carrier-like protein	20.9281	20.7142	20.877	19.5819	19.1672	19.5821		0.00086505	2.5264	25	1	1	1	1	1	1	33918000	29244000	32736000	13341000	10008000	13343000	1995200	1720200	1925700	784790	588730	784880	0.000791961	1.39596	2
	LmjF.10.0210	nucleolar protein 56	27.21	27.1726	26.8214	27.1052	27.1305	27.4074		0	323.31	807	22	22	19	21	21	21	4036500000	3933000000	3083300000	3753600000	3820300000	4628300000	155250000	151270000	118590000	144370000	146930000	178010000	0.404221	-0.146386	25
	LmjF.08.1100	hypothetical protein, conserved	27.6838	27.9371	27.6899	27.1922	27.3194	27.6043		0	323.31	788	21	21	19	22	19	21	4527800000	5396900000	4546800000	3220200000	3517100000	4284800000	215610000	256990000	216520000	153340000	167480000	204040000	0.0542239	0.398354	24
	LmjF.27.0930	isovaleryl-coA dehydrogenase	26.5575	26.604	26.4825	25.7142	25.8302	26.2351		0	253.27	503	14	14	13	11	11	14	2074000000	2141900000	1969000000	1156000000	1252800000	1658700000	98764000	102000000	93764000	55047000	59659000	78987000	0.0184474	0.621499	16
	LmjF.35.0990	hypothetical protein, conserved	21.5437	21.9161	21.697	20.3993	20.8307	20.5755		0	74.396	63	2	3	3	2	2	2	100880000	130590000	112190000	45637000	61541000	51566000	3057100	3957300	3399800	1382900	1864900	1562600	0.00250554	1.11713	4
	LmjF.13.1090	proteasome regulatory ATPase subunit 2	25.6093	25.5639	25.5104	24.53	23.9554	24.8472		0	323.31	350	16	17	17	16	9	14	1279700000	1240000000	1195000000	605610000	406650000	754550000	51188000	49601000	47798000	24225000	16266000	30182000	0.0131121	1.11703	24
	LmjF.34.2530	flagellar attachment zone protein	20.2882	20.2705	21.3509	21.0115	21.6109	21.9047		0	289.5	94	3	3	4	4	4	4	363630000	359190000	759580000	600350000	909630000	1115100000	1280400	1264800	2674600	2113900	3202900	3926300	0.120533	-0.872544	5
	LmjF.22.0650	guide RNA associated protein, GAP2	23.2012	22.4057	23.1573	23.0892	21.7483	23.0755		0	121.04	93	6	4	5	5	4	4	279680000	161130000	271290000	258780000	102160000	256330000	9644100	5556300	9354800	8923300	3522900	8839000	0.61043	0.283752	6
	LmjF.22.0050	hypothetical protein, conserved	21.3473	20.907	21.108	19.3566	19.7512	19.8949		0.00085324	2.4044	9	2	2	2	1	1	1	98712000	72749000	83623000	24837000	32651000	36070000	2667900	1966200	2260100	671280	882460	974870	0.00209709	1.45321	3
	LmjF.27.0240	kinetoplast-associated protein-like protein	26.5985	27.037	26.8761	26.8409	26.8153	26.7651		0	298.54	103	3	3	3	3	3	3	6909400000	9363800000	8375400000	8173600000	8030100000	7755700000	101610000	137700000	123170000	120200000	118090000	114050000	0.828369	0.030077	3
	LmjF.30.0460;LmjF.21.0895	aspartyl-tRNA synthetase	26.4794	26.5451	26.5444	25.9715	26.0755	26.4126		0	323.31	828	19	20	21	19	18	22	3181100000	3329400000	3327700000	2237100000	2404400000	3037100000	93562000	97923000	97873000	65797000	70717000	89327000	0.0518372	0.369769	23
	LmjF.17.1290	eukaryotic translation initiation factor 3 subunit b	26.6217	26.5432	26.529	26.6435	27.2504	27.2646		0	323.31	748	25	25	25	30	31	28	3510700000	3324900000	3292300000	3564200000	5428500000	5482100000	103260000	97790000	96831000	104830000	159660000	161240000	0.0775381	-0.488228	36
	LmjF.04.0123	hypothetical protein, conserved	26.082	26.4395	26.0665	25.3569	25.524	25.1251		0	119.89	113	3	3	4	3	3	3	568260000	728070000	562200000	343790000	385990000	292760000	71033000	91009000	70275000	42973000	48249000	36595000	0.00686942	0.860644	4
	LmjF.14.1360	inositol-3-phosphate synthase	25.8816	25.4996	25.3936	25.1593	25.4345	25.6838		0	215.53	303	11	11	9	10	10	11	1669200000	1280900000	1190200000	1011800000	1224400000	1455300000	61822000	47440000	44080000	37473000	45346000	53899000	0.477772	0.165755	14
	LmjF.23.1480	alanine racemase	27.0391	27.2372	26.8745	26.2351	26.4985	26.3433		0	207.46	449	13	12	13	12	13	12	2206500000	2531200000	1968600000	1263800000	1516900000	1362200000	137910000	158200000	123040000	78985000	94807000	85135000	0.00597039	0.691355	14
	LmjF.26.0660	protein disulfide isomerase	27.005	27.2177	26.7723	26.2732	26.368	26.4733		0	266.27	387	9	9	9	11	8	9	2558900000	2965600000	2177700000	1540900000	1645600000	1770100000	134680000	156080000	114620000	81102000	86609000	93165000	0.0112882	0.626808	12
	LmjF.05.0960	metallo-peptidase, Clan M-, Family M49	24.018	24.0393	24.1015	24.0992	24.0253	24.3175		0	168.92	191	7	8	9	7	6	7	577590000	586180000	611990000	611030000	580510000	710850000	16988000	17241000	18000000	17971000	17074000	20907000	0.359345	-0.0943661	12
	LmjF.32.2950	nucleoside diphosphate kinase b	30.5772	30.931	30.5922	30.2209	30.5142	30.2815		0	133.93	540	7	8	8	9	8	8	14418000000	18425000000	14568000000	11263000000	13801000000	11745000000	1602000000	2047200000	1618700032	1251399936	1533500032	1305100032	0.0686902	0.361277	9
	LmjF.36.3210	14-3-3 protein 1	29.3088	29.4318	29.1757	28.2496	28.6729	28.7511		0	323.31	737	18	20	17	15	18	20	9310300000	10139000000	8489500000	4467900000	5991600000	6325100000	665020032	724200000	606390016	319140000	427969984	451790016	0.0122992	0.74756	24
	LmjF.25.2140;LmjF.25.2130	succinyl-CoA synthetase alpha subunit	30.3415	30.2707	30.0359	29.102	29.2546	29.8408		0	323.31	1033	17	18	15	16	17	17	17686000000	16840000000	14310000000	7490800000	8326100000	12500000000	1360499968	1295399936	1100800000	576209984	640470016	961560000	0.0283982	0.816923	21
	LmjF.32.1000	chaperonin containing t-complex protein	28.3173	28.1136	28.0404	27.3918	27.5719	27.883		0	323.31	992	30	28	25	27	28	29	10034000000	8712900000	8281500000	5282900000	5985300000	7425600000	334480000	290430016	276049984	176100000	199510000	247520000	0.0308221	0.541546	38
	LmjF.01.0650	mitochondrial-processing peptidase subunit beta	25.4027	25.384	25.428	24.3357	24.7106	24.9246		0	323.31	225	13	12	12	10	11	11	1286400000	1269800000	1309200000	614030000	796230000	923540000	44358000	43786000	45144000	21173000	27456000	31846000	0.0123117	0.747913	15
	LmjF.27.1050	vesicular transport protein (CDC48 homologue)	18.2405	19.6082	19.5515	19.7126	19.089	19.0198		0	10.492	62	1	2	2	3	2	2	11149000	28771000	27662000	30929000	20075000	19135000	309690	799190	768390	859150	557640	531540	0.79202	-0.140407	6
	LmjF.30.2600	formate--tetrahydrofolate ligase	24.8582	24.6053	24.6914	23.7021	24.1804	24.6358		0	143.71	145	12	11	10	8	9	9	881960000	740180000	785680000	395780000	551350000	756000000	30413000	25523000	27093000	13647000	19012000	26069000	0.122814	0.545527	13
	LmjF.36.3780	hypothetical protein, conserved	24.6303	24.3146	24.3158	23.3978	23.7412	24.0146		0	106.98	98	3	3	3	3	3	3	415500000	333830000	334110000	176840000	224360000	271170000	25969000	20865000	20882000	11052000	14022000	16948000	0.0274801	0.70234	4
	LmjF.22.1600	ser/thr protein phosphatase	21.5978	22.0468	21.9872	19.8415	19.8539	21.0528		0	42.485	72	2	3	3	2	2	4	130130000	177630000	170440000	38517000	38851000	89190000	3173800	4332500	4157200	939450	947590	2175400	0.0187145	1.62784	7
	LmjF.36.5060	Nin one binding (NOB1) Zn-ribbon like	23.5588	22.7507	23.358	22.7009	22.9559	23.1051		0	36.881	53	3	2	3	3	3	3	259490000	148210000	225760000	143170000	170860000	189480000	12357000	7057400	10751000	6817800	8136000	9022600	0.326266	0.301874	4
	LmjF.35.4710	Hsp70 protein	22.0081	22.3802	22.4017	22.2269	22.3814	22.3772		0	45.583	93	5	7	6	6	6	5	177150000	229280000	232720000	206170000	229470000	228790000	4217800	5459100	5540900	4908800	5463500	5447500	0.660253	-0.0651716	10
	LmjF.19.0550	metallo- peptidase, Clan MG, Family M24	26.2497	26.4184	26.2128	25.2434	25.6752	25.778		0	85.721	299	10	10	11	8	8	9	1835100000	2062800000	1788900000	913590000	1232400000	1323400000	79788000	89685000	77777000	39721000	53582000	57538000	0.0142992	0.728072	11
	LmjF.27.2320	protein phosphatase-like protein	22.9461	22.5409	22.6604	21.4512	21.7962	22.4049		0	24.036	37	1	1	1	1	1	2	129290000	97636000	106060000	45876000	58270000	88854000	8080800	6102300	6629000	2867200	3641800	5553300	0.0519407	0.831667	2
	LmjF.27.2000	GMP-PDE, delta subunit	27.5388	27.3839	27.3018	26.3835	27.0686	27.2364		0	53.074	198	5	6	4	5	6	7	1559900000	1401100000	1323600000	700330000	1126000000	1264900000	194990000	175140000	165450000	87541000	140750000	158110000	0.13072	0.51207	8
	LmjF.25.1080	hypothetical protein, conserved	26.0298	26.6414	26.1313	24.5651	23.8065	25.0854		0	323.31	392	11	12	11	8	5	9	1644200000	2512300000	1764000000	595700000	352100000	854430000	68510000	104680000	73501000	24821000	14671000	35601000	0.0128949	1.78185	13
	LmjF.12.0220	glyoxalase II	23.6506	23.4306	23.1313	22.0002	22.1568	22.8214		0	6.5565	28	2	2	2	2	1	2	184370000	158290000	128630000	58730000	65464000	103770000	13169000	11306000	9187800	4195000	4676000	7412000	0.021286	1.078	2
	LmjF.10.1080	Eukaryotic translation initiation factor 4 gamma 5	29.0084	29.1357	29.2921	23.0133	22.9995	23.8677		0	323.31	696	37	39	42	10	7	15	21061000000	23003000000	25636000000	330200000	327030000	596990000	540009984	589809984	657340032	8466600	8385500	15307000	3.99833e-05	5.85188	44
	LmjF.15.1380	nucleolar RNA binding protein	27.0783	27.1256	26.4877	26.5234	26.7806	27.1578		0	323.31	748	19	18	18	17	19	20	3825900000	3953600000	2540800000	2604300000	3112600000	4042800000	141700000	146430000	94102000	96457000	115280000	149730000	0.794879	0.0766284	22
	LmjF.35.1410	threonyl-tRNA synthetase	26.2189	26.1136	26.2672	25.4836	25.9513	25.8475		0	323.31	708	26	27	27	23	26	29	3749100000	3485100000	3876500000	2251900000	3114300000	2898100000	78106000	72606000	80761000	46915000	64881000	60376000	0.0419969	0.43912	32
	LmjF.24.1170.1;LmjF.24.1170.2	hypothetical protein, conserved	24.4401	24.1979	24.9888	23.7714	24.1328	24.3642		0	4.9123	31	2	2	2	2	2	2	1160800000	981460000	1698000000	730290000	938120000	1101300000	22761000	19244000	33295000	14319000	18395000	21595000	0.194298	0.452778	2
	LmjF.22.0140	hypothetical protein, conserved	24.4852	24.5266	24.3131	23.3142	22.9089	22.9964		0	155.9	167	7	7	7	6	5	5	563620000	580040000	500230000	250320000	189010000	200830000	23484000	24168000	20843000	10430000	7875200	8367800	0.000604184	1.36843	9
	LmjF.22.0180	hypothetical protein, conserved	24.831	25.747	25.2503	21.4634	21.8467	20.829		0	61.969	61	3	4	3	1	1	1	388000000	732100000	518830000	37590000	49028000	24216000	29846000	56316000	39910000	2891500	3771400	1862800	0.000608126	3.89641	6
	LmjF.18.0510	aconitase	27.9604	27.8756	28.0052	27.8359	28.0312	28.196		0	323.31	1488	35	34	34	35	34	35	12275000000	11574000000	12662000000	11260000000	12892000000	14453000000	261170000	246250000	269409984	239570000	274300000	307500000	0.541054	-0.0739568	38
	LmjF.09.1070;LmjF.09.1090	eukaryotic translation initiation factor 2 subunit	27.5363	27.577	27.4584	27.0435	27.3593	27.3426		0	323.31	600	18	19	19	18	17	17	3698400000	3804200000	3504100000	2628200000	3271200000	3233500000	194650000	200220000	184420000	138330000	172170000	170190000	0.0637648	0.275456	21
	LmjF.35.4010;LmjF.35.3960	cAMP-dependent protein kinase catalytic subunit 1	24.0851	24.5767	24.1107	23.2547	23.4603	23.6432		0	177.54	184	5	7	5	7	4	5	444930000	625550000	452880000	250190000	288520000	327530000	17797000	25022000	18115000	10008000	11541000	13101000	0.0145871	0.804806	13
	LmjF.18.0210	Activator of Hsp90 ATPase, N-terminal/Activator of Hsp90 ATPase homolog 1-like protein	25.2988	25.4136	25.5648	24.9535	25.2748	24.2043		0	247.01	83	3	3	4	5	4	4	784250000	849210000	943020000	617320000	771310000	367280000	41277000	44695000	49633000	32491000	40595000	19330000	0.132667	0.614855	5
	LmjF.30.3430	protein mkt1	26.4844	26.5392	26.6686	25.2065	25.8343	25.9342		0	323.31	621	20	20	21	18	17	20	2534900000	2633000000	2880100000	1045400000	1615300000	1731100000	93884000	97519000	106670000	38719000	59825000	64116000	0.0180302	0.905724	25
	LmjF.13.0870	mitochondrial processing peptidase alpha subunit	26.3435	26.3008	26.2054	25.5906	25.6684	25.7688		0	253.43	372	9	8	9	8	8	8	1958500000	1901300000	1779600000	1162200000	1226600000	1314900000	85151000	82666000	77375000	50530000	53330000	57170000	0.000764666	0.607279	9
	LmjF.27.1110	guide RNA-binding protein of 21 kDa	26.376	26.4997	26.1107	25.1362	25.2026	25.8135		0	136.18	279	8	9	9	7	5	8	1306300000	1423300000	1086900000	553130000	579200000	884580000	87088000	94886000	72459000	36876000	38613000	58972000	0.0180196	0.944679	9
	LmjF.32.0020	nuclear segregation protein	25.2179	25.4867	25.3309	24.1662	24.0549	24.2675		0	38.219	200	12	12	12	8	6	7	1014600000	1222500000	1097300000	489470000	453120000	525060000	39024000	47018000	42205000	18826000	17428000	20195000	0.000284063	1.18229	18
	LmjF.22.0730	cytoskeleton associated protein	14	14	14	19.7615	18.8113	18.9419		0	5.7873	32	0	0	0	1	1	1	0	0	0	20443000	10580000	11583000	0	0	0	888830	460020	503590	6.41746e-05	-5.17159	2
	LmjF.04.0420	Tetratricopeptide repeat	25.9637	25.8979	25.5735	25.3373	24.8725	25.5762		0	36.403	154	6	6	6	6	3	6	1047000000	1000400000	798940000	678250000	491450000	800450000	65439000	62524000	49934000	42391000	30716000	50028000	0.0831384	0.5497	7
	LmjF.07.0940	Domain of unknown function (DUF3437)	18.9054	18.8962	18.7955	16.4136	16.7751	17.5723		0	5.0692	21	3	2	2	1	1	2	54503000	54155000	50504000	9689700	12449000	21633000	491010	487890	454990	87294	112150	194890	0.0048225	1.94537	3
	LmjF.19.1040	phenylalanyl-tRNA synthetase	24.8729	24.8033	24.8056	24.1669	24.5333	24.5677		0	111.59	167	10	10	9	8	11	9	1075300000	1024700000	1026300000	659240000	849790000	870350000	30724000	29278000	29324000	18835000	24280000	24867000	0.0360049	0.404616	12
	LmjF.18.0280	hypothetical protein, conserved	22.27	22.5879	22.1701	20.466	21.1852	20.2257		0	250.25	78	4	3	3	3	2	1	166900000	208040000	155740000	47796000	78687000	40460000	5057500	6304400	4719300	1448400	2384400	1226100	0.0054766	1.71706	7
	LmjF.23.1460	GAF domain/TIP41-like family	22.519	22.8941	22.822	21.5919	22.4087	21.7386		0	103.64	76	2	4	3	3	5	2	168290000	218260000	207620000	88504000	155890000	97975000	6010400	7795100	7414900	3160900	5567700	3499100	0.0395495	0.832019	6
	LmjF.29.0400	RNA polymerase Rpb4	22.9447	22.3844	21.6146	14	14	14		0	11.6	34	2	2	1	0	0	0	48438000	32850000	19267000	0	0	0	8073100	5474900	3211100	0	0	0	2.73438e-05	8.31458	2
	LmjF.12.0670	cytochrome oxidase subunit IV	27.3946	27.5695	27.3071	27.1449	27.2109	27.5147		0	323.31	675	27	25	25	23	28	27	4411100000	4979600000	4151500000	3710000000	3883500000	4794100000	176440000	199180000	166060000	148400000	155340000	191760000	0.386457	0.133577	29
	LmjF.23.1410	succinate dehydrogenase and fumarate reductase iron-sulfur protein	26.7397	26.6964	26.7165	25.9158	26.2048	25.7527		0	323.31	320	7	8	8	8	8	8	1681000000	1631200000	1654000000	949550000	1160200000	848050000	112060000	108750000	110270000	63303000	77345000	56537000	0.00461656	0.759778	8
	LmjF.35.0420;LmjF.35.0410;LmjF.35.0400	40S ribosomal protein S3A	30.2201	29.8959	29.9338	29.1907	29.5684	29.641		0	323.31	1143	25	23	25	24	24	27	18760000000	14985000000	15384000000	9191300000	11942000000	12558000000	1250700032	999030016	1025600000	612750016	796120000	837230016	0.033623	0.549893	28
	LmjF.27.0700	hypothetical protein, conserved	24.197	24.3598	24.2667	23.1664	24.0166	24.6265		0	213.69	217	6	7	7	5	5	5	384640000	430580000	403670000	188290000	339430000	518030000	19232000	21529000	20184000	9414400	16971000	25901000	0.471945	0.337994	11
	LmjF.06.0370	glutamine synthetase	27.9914	27.9593	27.9482	26.7717	27.2283	27.3334		0	323.31	609	12	13	13	11	11	13	4536300000	4436500000	4402500000	1947600000	2672800000	2874800000	266840000	260970000	258970000	114570000	157230000	169110000	0.00778333	0.855192	14
	LmjF.21.0875	hypothetical protein, conserved	20.9433	21.4626	21.0268	19.1344	19.6584	18.8091		0	37.331	29	4	4	4	1	2	1	104850000	150280000	111100000	29925000	43029000	23884000	2016300	2890000	2136500	575480	827480	459310	0.00275422	1.94362	7
	LmjF.34.3740	serine palmitoyltransferase-like protein	26.4819	26.1192	25.992	24.3314	25.8452	25.3272		0	290.76	207	6	6	7	5	9	7	2155700000	1676400000	1535000000	485510000	1386500000	968210000	93725000	72888000	66739000	21109000	60281000	42096000	0.0925238	1.0298	9
	LmjF.21.0125	DNA topoisomerase 1A	19.4675	18.6754	19.8348	19.6111	19.9631	18.5614		0	8.6639	28	2	1	2	2	2	1	32622000	18840000	42081000	36036000	45995000	17408000	724920	418660	935130	800810	1022100	386850	0.92736	-0.0526435	4
	LmjF.35.4130	polyadenylate-binding protein 2	27.6028	27.679	27.5458	27.5946	27.9474	27.9921		0	323.31	2160	28	34	31	28	32	27	5911000000	6231600000	5681800000	5877600000	7506200000	7742100000	203830000	214880000	195930000	202680000	258830000	266970000	0.147724	-0.235551	60
	LmjF.09.1100	hypothetical protein, conserved	24.7953	24.9042	24.9131	24.377	24.4332	24.3398		0	220.21	132	5	5	5	5	5	6	436730000	470990000	473900000	326800000	339790000	318500000	29115000	31399000	31593000	21787000	22653000	21233000	0.000472039	0.487535	6
	LmjF.07.0220	hypothetical protein, conserved	23.3262	23.3769	23.2538	22.4123	22.3008	22.8869		0	22.276	89	5	5	4	3	3	3	304990000	315910000	290060000	161880000	149830000	224920000	10517000	10893000	10002000	5582000	5166500	7756000	0.012763	0.785638	5
	LmjF.06.0030	WD domain, G-beta repeat	23.8413	23.4762	23.7925	23.4512	23.3458	23.743		0	5.1578	158	2	3	3	3	3	2	511010000	396760000	494040000	389950000	362470000	477350000	15030000	11669000	14530000	11469000	10661000	14040000	0.313621	0.189978	4
	LmjF.14.0970.2;LmjF.14.0970.1	hypothetical protein, conserved	26.6491	26.4711	26.2723	25.0176	25.3257	25.6199		0	104.92	189	7	7	6	4	6	6	1683900000	1488300000	1296800000	543480000	672870000	825070000	105240000	93022000	81052000	33967000	42054000	51567000	0.00508221	1.14307	7
	LmjF.28.2510	acyl-CoA dehydrogenase	25.1296	25.0012	25.1132	24.96	25.1192	25.1298		0	323.31	454	12	14	12	11	12	11	1431700000	1309700000	1415500000	1272800000	1421300000	1431800000	36709000	33583000	36294000	32636000	36444000	36714000	0.871967	0.0117067	14
	LmjF.25.0960	tubulin gamma chain	22.1708	21.6306	22.2356	21.6294	22.0136	22.2721		0	26.789	93	4	4	5	3	3	4	113310000	77923000	118520000	77860000	101620000	121550000	4721300	3246800	4938300	3244200	4234100	5064800	0.886777	0.0405979	7
	LmjF.33.0330;LmjF.33.0318;LmjF.33.0365;LmjF.33.0360;LmjF.33.0355;LmjF.33.0350;LmjF.33.0346;LmjF.33.0343;LmjF.33.0340;LmjF.33.0336;LmjF.33.0333;LmjF.33.0326;LmjF.33.0323;LmjF.33.0320;LmjF.33.0316;LmjF.33.0314;LmjF.33.0312	heat shock protein 83	31.7846	31.8114	31.7538	31.2068	31.4775	31.8329		0	323.31	4983	59	57	58	53	59	61	118370000000	120600000000	115880000000	79311000000	95677000000	122400000000	3699200000	3768699904	3621100032	2478500096	2989900032	3825100032	0.202016	0.27755	70
	LmjF.09.0380	hypothetical protein, conserved	23.8592	23.8925	23.6169	23.0169	23.0586	23.0982		0	153.06	75	7	6	7	6	6	3	365200000	373730000	308750000	203700000	209670000	215500000	15217000	15572000	12865000	8487400	8736200	8979300	0.00124216	0.731647	9
	LmjF.25.1120	aldehyde dehydrogenase, mitochondrial precursor	26.9162	26.7152	26.726	25.9339	26.124	26.5208		0	124.33	527	13	14	12	12	12	12	3292600000	2864300000	2886000000	1666700000	1901500000	2503300000	126640000	110170000	111000000	64104000	73134000	96283000	0.0326423	0.592857	14
	LmjF.10.0290	isocitrate dehydrogenase [NADP], mitochondrial precursor	28.2655	28.6035	28.4208	26.9564	26.9411	26.7868		0	323.31	971	29	28	29	24	18	21	9680500000	12236000000	10781000000	3906500000	3865600000	3473500000	322680000	407860000	359350016	130220000	128850000	115780000	0.000162277	1.53518	35
	LmjF.30.3390	CAS/CSE/importin domain protein	23.1366	23.3396	23.4662	22.8624	23.1679	22.5814		0	152.36	164	12	13	11	10	10	9	451860000	520130000	567870000	373660000	461780000	307530000	9221700	10615000	11589000	7625700	9424100	6276100	0.084934	0.443553	14
	LmjF.21.1770	ATP synthase F1 subunit gamma protein	27.4605	27.6252	27.3889	26.2647	26.9379	26.9295		0	323.31	438	16	16	16	12	14	14	3139600000	3519400000	2987600000	1370600000	2185400000	2173000000	184680000	207020000	175740000	80623000	128560000	127820000	0.0288207	0.780807	17
	LmjF.35.4770	cyclophilin 40	27.6222	27.7503	27.4787	26.9705	26.8949	27.0309		0	323.31	279	8	8	8	8	6	7	3305400000	3612500000	2992400000	2104100000	1996700000	2193900000	206590000	225780000	187030000	131500000	124790000	137120000	0.00175613	0.651651	12
	LmjF.31.2020;LmjF.31.1890	succinyl-diaminopimelate desuccinylase-like protein	26.0336	25.8547	25.7415	25.2099	25.6883	25.7659		0	73.153	180	4	4	4	4	4	4	1511100000	1334900000	1234200000	853800000	1189500000	1255200000	68688000	60680000	56100000	38809000	54068000	57056000	0.171554	0.321911	4
	LmjF.16.0590	carbamoyl-phosphate synthase	25.1295	25.141	25.1861	24.8304	24.966	24.8572		0	323.31	790	37	37	40	40	41	35	3377000000	3403900000	3512100000	2744600000	3015100000	2796100000	36707000	36999000	38175000	29832000	32773000	30393000	0.0039813	0.267687	55
	LmjF.31.2150.1;LmjF.31.2150.2	prostaglandin f2-alpha synthase	27.2107	27.3451	27.1775	26.2166	26.6882	26.3966		0	323.31	433	11	12	12	11	12	11	2329800000	2557300000	2276800000	1169700000	1622000000	1325100000	155320000	170490000	151790000	77981000	108130000	88340000	0.00523153	0.810636	12
	LmjF.33.0820;LmjF.33.0819;LmjF.33.0818;LmjF.33.0816;LmjF.33.0814;LmjF.33.0812;LmjF.33.0810;LmjF.33.0808;LmjF.33.0806;LmjF.33.0804;LmjF.33.0802;LmjF.33.0800;LmjF.33.0798;LmjF.33.0796;LmjF.33.0794;LmjF.33.0792;LmjF.08.1230	beta tubulin	30.0499	30.3018	30.1285	29.2729	29.327	29.3145		0	323.31	3121	34	34	35	34	32	34	22230000000	26473000000	23476000000	12973000000	13469000000	13353000000	1111500032	1323600000	1173799936	648659968	673430016	667640000	0.000358776	0.855296	39
	LmjF.05.0350	trypanothione reductase	25.8048	25.6891	25.4487	25.038	25.3945	25.502		0	197.9	232	4	4	4	4	5	5	1406800000	1298400000	1099100000	826780000	1058600000	1140500000	58616000	54100000	45795000	34449000	44108000	47520000	0.127459	0.336025	5
	LmjF.30.0760	hypothetical protein, conserved	22.754	22.8769	23.2149	22.0856	21.9231	22.0604		0	225.21	108	11	11	12	9	8	7	389060000	423640000	535490000	244790000	218710000	240550000	7073800	7702500	9736100	4450700	3976600	4373600	0.00323051	0.925589	16
	LmjF.24.0640;LmjF.31.0290	Kinesin-13 3	25.9827	25.7014	25.8319	24.3566	24.4796	25.4333		0	323.31	330	19	17	16	12	13	18	1790300000	1473200000	1612700000	580020000	631610000	1223400000	66309000	54561000	59730000	21482000	23393000	45310000	0.0364566	1.08217	23
	LmjF.36.4360	Regulatory particle triple-A ATPase subunit 6	25.8313	25.4696	25.7462	24.7909	25.1878	25.6227		0	323.31	391	15	15	16	15	16	17	1492500000	1161600000	1407000000	725660000	955500000	1291700000	59702000	46463000	56281000	29027000	38220000	51666000	0.14185	0.481858	19
	LmjF.19.0160	metallo-peptidase, Clan MG, Family M24	28.0745	28.0919	28.1784	27.1824	27.7462	27.9627		0	323.31	821	22	20	21	19	21	18	5088100000	5149900000	5467900000	2741600000	4052400000	4708500000	282670016	286100000	303769984	152310000	225130000	261580000	0.107969	0.484531	22
	LmjF.32.1850	Chaperonin HSP60, mitochondrial	22.6616	22.5725	22.8367	21.2578	22.3046	22.464		0	255.9	81	4	4	6	4	5	5	199040000	187120000	224730000	75224000	155410000	173560000	6634700	6237400	7490800	2507500	5180300	5785400	0.152388	0.681465	12
	LmjF.30.3300	UV excision repair RAD23-like protein	25.5021	25.7016	25.3827	24.4326	23.9199	24.0469		0	225.43	131	4	4	4	4	2	2	475220000	545690000	437480000	226430000	158710000	173320000	47522000	54569000	43748000	22643000	15871000	17332000	0.00149181	1.39567	4
	LmjF.18.0700	HEAT repeats	25.3282	25.2076	25.301	23.674	24.3622	24.3058		0	122.6	245	14	13	13	10	12	11	1137400000	1046200000	1116200000	361370000	582260000	559950000	42126000	38747000	41340000	13384000	21565000	20739000	0.00647303	1.16493	19
	LmjF.12.0350	CCR4-NOT transcription complex subunit 2	24.9381	24.8192	24.4961	23.3723	24.1442	24.468		0	224.01	146	6	6	6	5	5	5	417890000	384820000	307620000	141150000	241030000	301680000	32145000	29602000	23663000	10858000	18541000	23206000	0.0973351	0.756315	8
	LmjF.17.0725	GMP reductase	25.4739	25.487	25.5112	25.2057	25.9012	25.4806		0	323.31	255	12	13	13	13	12	13	1491300000	1504800000	1530300000	1238300000	2005400000	1498200000	46604000	47026000	47822000	38697000	62668000	46820000	0.858508	-0.038496	13
	LmjF.19.0790	signal recognition particle protein	22.3655	22.0583	22.4303	22.0142	21.4754	21.6996		0	13.522	54	6	5	6	5	4	4	199930000	161590000	209120000	156720000	107880000	126020000	5403500	4367200	5652000	4235700	2915700	3406000	0.0458074	0.554948	8
	LmjF.08.0510	ribose-phosphate pyrophosphokinase	22.6185	22.7192	22.6457	22.293	22.3735	22.0647		0	67.646	99	6	5	5	5	6	5	251140000	269300000	255930000	200420000	211910000	171080000	6439600	6905200	6562200	5138900	5433600	4386600	0.0127235	0.417454	6
	LmjF.36.2570	membrane-bound acid phosphatase precursor	22.2461	22.5986	21.5427	21.3599	21.7365	22.2537		0.0020585	2.0993	28	3	3	2	2	2	2	94516000	120670000	58045000	51136000	66387000	95015000	4974500	6351200	3055000	2691400	3494000	5000800	0.44059	0.345786	3
	LmjF.36.2360	tyrosine aminotransferase	27.2679	27.2748	27.2803	26.2189	26.4158	26.6091		0	323.31	189	6	6	6	6	6	6	3878700000	3897200000	3911900000	1874500000	2148600000	2456500000	161610000	162380000	163000000	78102000	89526000	102360000	0.00158571	0.859766	6
	LmjF.31.1070	biotin/lipoate protein ligase-like protein	27.4258	27.3433	27.5889	26.8992	27.5404	27.1407		0	252.98	422	8	8	8	8	8	8	2163500000	2043300000	2422500000	1501900000	2342400000	1775600000	180290000	170270000	201870000	125160000	195200000	147970000	0.265543	0.259179	8
	LmjF.22.0570	proteasome regulatory ATPase subunit 1	25.9265	26.1738	26.1159	24.9217	25.2881	25.532		0	323.31	429	19	18	19	16	12	17	1785700000	2119600000	2036200000	889910000	1147200000	1358500000	63775000	75701000	72723000	31783000	40971000	48518000	0.0127855	0.824779	24
	LmjF.33.1320	hypothetical protein, conserved	25.5559	25.413	25.5808	24.7315	24.9576	25.3241		0	3.714	38	2	2	2	2	2	2	591940000	536110000	602240000	334280000	391000000	504060000	49328000	44676000	50187000	27857000	32583000	42005000	0.0468989	0.512166	2
	LmjF.29.1100	Ankyrin repeats (3 copies)	25.8829	26.0849	26.0318	23.9849	23.29	24.2695		0	79.297	200	9	9	9	8	5	6	1361300000	1565900000	1509300000	365260000	225630000	444900000	61878000	71177000	68607000	16603000	10256000	20223000	0.00192982	2.15176	13
	LmjF.08.0320	mitochondrial associated ribonuclease	26.4673	26.4332	26.1819	25.6499	25.5598	25.9805		0	323.31	230	4	4	4	4	3	4	927810000	906140000	761240000	526490000	494620000	662060000	92781000	90614000	76124000	52649000	49462000	66206000	0.0156889	0.630742	5
	LmjF.24.0850	triosephosphate isomerase	27.7433	27.7283	27.4155	26.9354	26.9643	26.4765		0	185.75	425	8	7	8	7	8	6	3370200000	3335400000	2685100000	1925100000	1964100000	1400600000	224680000	222360000	179010000	128340000	130940000	93371000	0.0118063	0.836962	8
	LmjF.36.0070	stress-inducible protein STI1 homolog	27.9064	28.0678	27.9201	26.6509	27.1502	26.8258		0	168.98	476	13	13	13	12	12	12	3773700000	4220500000	3809700000	1580600000	2234200000	1784200000	251580000	281360000	253980000	105370000	148950000	118950000	0.00216872	1.08917	14
	LmjF.14.0310	proteasome alpha 3 subunit	26.5986	26.4518	26.459	25.6059	25.9517	26.1944		0	323.31	166	7	7	6	4	5	6	1422600000	1285000000	1291400000	714960000	908580000	1075100000	101620000	91787000	92245000	51069000	64898000	76790000	0.029827	0.585777	10
	LmjF.19.0150	mitogen-activated protein kinase kinase kinase	27.3543	27.3866	27.0714	26.1541	26.4377	26.4317		0	323.31	478	17	17	15	14	15	14	3088400000	3158500000	2538500000	1344200000	1636100000	1629300000	171580000	175470000	141030000	74676000	90897000	90519000	0.00246422	0.929598	20
	LmjF.25.1180;LmjF.25.1170	ATP synthase subunit beta, mitochondrial	30.5353	30.5019	30.3563	29.6768	29.9735	30.2891		0	323.31	2681	28	27	29	26	29	33	35790000000	34971000000	31613000000	19740000000	24246000000	30176000000	1556099968	1520499968	1374499968	858259968	1054200000	1312000000	0.0589218	0.484662	35
	LmjF.13.1610	Kinesin-13 5	23.3454	24.0656	23.7605	22.4219	23.0174	22.8617		0	142.3	182	11	17	15	11	11	11	415670000	684740000	554250000	219140000	331120000	297250000	10658000	17558000	14211000	5619000	8490200	7621700	0.025217	0.956878	20
	LmjF.33.1380	mitogen-activated protein kinase 11	25.5802	25.9424	25.8986	24.7845	24.4315	25.2618		0	323.31	246	10	11	9	9	8	10	1103600000	1418600000	1376100000	635780000	497780000	885090000	50165000	64484000	62552000	28899000	22626000	40231000	0.0211224	0.981123	13
	LmjF.09.1170	hypothetical protein, conserved	23.2883	23.4556	23.2464	22.7006	22.4038	22.5074		0	11.968	25	2	2	2	3	2	3	143420000	161060000	139310000	95432000	77685000	83471000	10244000	11504000	9950900	6816600	5548900	5962200	0.00182964	0.792833	4
	LmjF.35.3840	proteasome beta 2 subunit	24.4501	24.7061	24.5343	23.9654	23.7954	23.8655		0	25.076	152	4	4	4	4	3	4	297960000	355820000	315870000	212930000	189260000	198690000	22920000	27371000	24298000	16380000	14559000	15284000	0.00157613	0.688075	5
	LmjF.16.1420	hypothetical protein, conserved	24.9186	25.0698	24.9297	25.2534	24.8403	25.3168		0	10.411	149	6	6	6	6	5	5	887980000	986060000	894830000	1120000000	841100000	1170300000	31714000	35217000	31958000	39998000	30039000	41795000	0.355027	-0.164175	6
	LmjF.36.1520	Serine/threonine-protein kinase NEK17	25.5341	25.6968	25.7449	24.4283	24.4156	24.9062		0	323.31	392	18	19	19	16	16	15	1263300000	1414100000	1462100000	587010000	581840000	817520000	48587000	54388000	56233000	22577000	22379000	31443000	0.00345525	1.07518	26
	LmjF.30.3520;LmjF.30.3500	S-adenosylmethionine synthetase	29.79	29.7614	29.5655	28.2648	28.8104	28.9973		0	323.31	935	16	17	16	15	16	18	18566000000	18201000000	15890000000	6450200000	9415000000	10718000000	928280000	910040000	794520000	322510016	470750016	535880000	0.0117209	1.01479	22
	LmjF.23.0270	pteridine reductase 1	23.6914	23.0205	23.6166	22.9822	22.95	22.8524		0	7.9846	61	4	3	5	4	4	3	203190000	127630000	192920000	124290000	121550000	113590000	13546000	8508700	12862000	8286000	8103100	7572700	0.0756255	0.514606	5
	LmjF.27.1310	arginyl-tRNA synthetase	25.9827	25.9112	25.8514	26.096	26.383	26.4925		0	323.31	783	31	32	26	32	37	35	2917700000	2776600000	2663900000	3156000000	3850500000	4154200000	66311000	63105000	60542000	71728000	87511000	94415000	0.0301642	-0.408693	39
	LmjF.34.0650	proteasome regulatory non-ATPase subunit 11	26.4686	26.3978	26.1865	25.3059	25.3941	25.6726		0	204.88	306	17	18	15	14	10	12	1485800000	1414600000	1221900000	663690000	705540000	855750000	92865000	88414000	76367000	41481000	44096000	53484000	0.00303387	0.893384	21
	LmjF.21.1250	adenylate kinase	27.7765	27.8193	27.3224	25.6481	26.0536	26.3966		0	232.41	334	11	10	10	7	8	9	3908400000	4026100000	2853200000	893890000	1184100000	1501900000	229910000	236830000	167830000	52582000	69651000	88345000	0.00391997	1.60662	11
	LmjF.28.1780	DNA topoisomerase III	21.3189	21.2703	21.5057	19.1653	20.0595	20.1556		0	7.3667	51	3	4	4	2	3	2	128180000	123930000	145900000	28809000	53543000	57230000	2615900	2529300	2977500	587950	1092700	1168000	0.00827935	1.57148	5
	LmjF.32.3140	pyrroline-5-carboxylate synthetase-like protein	24.3382	24.002	24.1295	21.719	22.9611	23.2799		0	281.88	161	8	9	9	5	6	7	509030000	403230000	440470000	82847000	195970000	244440000	21210000	16801000	18353000	3452000	8165300	10185000	0.0364928	1.50326	11
	LmjF.14.1160	enolase	29.1549	29.3238	29.143	28.4901	28.6765	28.9879		0	323.31	1530	21	20	20	22	18	21	14943000000	16799000000	14820000000	9426100000	10726000000	13309000000	597710016	671950016	592800000	377040000	429020000	532369984	0.0353454	0.489051	24
	LmjF.22.1370	intraflagellar transport protein-like protein	24.506	24.5425	24.3537	24.0791	23.5915	24.2588		0	310.67	273	15	16	15	12	10	12	786250000	806380000	707490000	584850000	417110000	662430000	23826000	24436000	21439000	17723000	12640000	20074000	0.0772271	0.490945	19
	LmjF.29.2500	vacuolar protein sorting-associated protein 4	24.9973	25.3802	24.8137	22.919	23.9172	24.1403		0	323.31	251	9	11	10	5	6	8	803810000	1048200000	707760000	190340000	380210000	443790000	33492000	43673000	29490000	7930800	15842000	18491000	0.0268022	1.40489	16
	LmjF.31.2030;LmjF.31.1900;LmjF.36.3530	ubiquitin-fusion protein	30.4322	30.5901	30.4185	29.4625	29.9822	29.8466		0	323.31	1129	8	9	10	7	9	11	8693000000	9698700000	8610800000	4438600000	6363500000	5792700000	1448800000	1616400000	1435100032	739760000	1060600000	965440000	0.0122557	0.716509	14
	LmjF.25.1430	Putative intraflagellar transport protein A1	23.7929	23.9381	23.8268	22.5437	23.1642	22.7855		0	51.731	93	7	7	6	5	6	4	319750000	353580000	327330000	134510000	206790000	159050000	14534000	16072000	14879000	6114100	9399600	7229500	0.00533665	1.02147	10
	LmjF.23.0050	cyclophilin 11	26.2764	26.2054	26.0253	24.7741	25.499	25.696		0	265.49	196	8	7	6	5	6	7	1219200000	1160700000	1024400000	430360000	711320000	815350000	81282000	77377000	68294000	28691000	47421000	54357000	0.0434015	0.846003	9
	LmjF.19.0985;LmjF.19.0995	4-coumarate:coa ligase-like protein	24.2758	24.2567	23.8261	22.938	23.2274	23.7499		0	55.585	172	12	13	9	10	9	12	792150000	781740000	580010000	313400000	383020000	550160000	20312000	20045000	14872000	8035900	9821000	14107000	0.0434095	0.81443	16
	LmjF.10.0480;LmjF.10.0465;LmjF.10.0460	GP63, leishmanolysin	26.0953	25.7438	25.9377	27.1639	27.3912	26.9866		0	20.77	142	4	4	4	4	4	4	1864000000	1461000000	1671100000	3909600000	4576600000	3457400000	71692000	56190000	64274000	150370000	176020000	132980000	0.00126622	-1.25496	4
	LmjF.27.0590	Domain of unknown function (DUF4470)/Domain of unknown function (DUF4471)	21.7114	21.8946	21.9811	20.8825	21.0358	21.4899		0	3.4836	23	3	3	4	2	2	3	92716000	105270000	111770000	52194000	58047000	79517000	3433900	3898900	4139800	1933100	2149900	2945100	0.0217537	0.726325	5
	LmjF.16.1130	tyrosyl or methionyl-tRNA synthetase-like protein	26.9518	27.3626	26.5596	25.676	26.1137	26.3672		0	323.31	434	14	15	13	13	13	12	2077000000	2761100000	1582600000	857780000	1161800000	1385000000	129810000	172570000	98912000	53611000	72612000	86560000	0.0421185	0.905716	15
	LmjF.18.1660	gamma-glutamylcysteine synthetase	22.7766	22.7804	22.5534	21.9278	23.1147	23.1483		0	25.53	116	5	5	4	4	6	6	244300000	244950000	209280000	135640000	308810000	316090000	7185300	7204400	6155200	3989500	9082700	9296700	0.95087	-0.0267709	6
	LmjF.25.1610	Eukaryotic translation initiation factor 3 subunit F	27.7683	27.7607	27.551	26.6402	27.1932	27.6869		0	323.31	508	14	15	14	8	12	14	3429200000	3411200000	2949600000	1568800000	2301800000	3241000000	228610000	227410000	196640000	104590000	153450000	216060000	0.16944	0.519932	19
	LmjF.35.3200	RNA-binding protein	22.2271	22.1043	22.2302	20.0948	21.4659	20.8197		0	14.869	50	4	4	4	2	4	3	137470000	126250000	137750000	31354000	81105000	51822000	4909500	4508800	4919800	1119800	2896600	1850800	0.0248927	1.39372	7
	LmjF.36.3810;LmjF.36.3800	aminomethyltransferase, mitochondrial	22.4501	22.1342	21.6609	20.8175	21.0145	21.2008		0.0076923	1.5852	9	2	2	1	1	2	1	120330000	96666000	69629000	38807000	44487000	50618000	5730000	4603100	3315700	1848000	2118400	2410400	0.0136411	1.07075	2
	LmjF.21.0670	metallo-beta-lactamase family-like protein	23.5573	23.4961	23.4806	21.8737	21.5619	22.8331		0	5.8993	90	4	4	4	3	3	4	234530000	224800000	222390000	73014000	58822000	141970000	12344000	11831000	11705000	3842800	3095900	7472300	0.0206545	1.42174	4
	LmjF.13.0670	mannose-specific lectin	23.5165	23.8017	23.205	22.8792	23.2998	23.6121		0	6.8025	50	2	3	2	2	3	2	228000000	277840000	183720000	146590000	196200000	243630000	12000000	14623000	9669700	7715100	10326000	12822000	0.42256	0.244053	3
	LmjF.26.1220	hypothetical protein, conserved	21.9143	22.2178	22.0848	18.7869	19.1237	20.1002		0	8.2723	55	3	3	3	1	1	2	106720000	131700000	120100000	12212000	15423000	30348000	3952500	4877800	4448100	452300	571230	1124000	0.00247137	2.73535	4
	LmjF.35.2730	acyl-CoA dehydrogenase	23.926	23.9967	23.9778	23.5001	23.6028	23.4108		0	88.603	195	6	5	6	6	5	4	334710000	351520000	346950000	249140000	267520000	234190000	15938000	16739000	16521000	11864000	12739000	11152000	0.00146539	0.46228	7
	LmjF.33.1930	phosphoribosylpyrophosphate synthetase	26.3251	26.3568	26.1226	25.3443	25.6831	25.8845		0	323.31	299	11	11	11	11	13	12	1345100000	1375000000	1169000000	681590000	861990000	991140000	84072000	85939000	73062000	42599000	53875000	61946000	0.0221817	0.630871	13
	LmjF.34.2610	ruvB-like DNA helicase	26.203	26.277	26.0062	25.7088	25.733	25.7918		0	274.31	565	20	23	21	17	18	16	2240100000	2358100000	1954600000	1590400000	1617400000	1684600000	77247000	81313000	67399000	54842000	55771000	58090000	0.00779982	0.417536	28
	LmjF.34.0800;LmjF.34.0780;LmjF.34.0790;LmjF.34.0810	serine/threonine-protein phosphatase PP1	21.0729	21.5783	21.189	20.7311	21.0772	19.3132		0	4.9689	8	2	2	2	3	2	1	39706000	56364000	43033000	31331000	39824000	11725000	2205900	3131300	2390700	1740600	2212400	651410	0.181447	0.906242	3
	LmjF.35.3060	ubiquitin-activating enzyme E1	25.0386	24.9912	24.518	23.7072	24.2098	24.4884		0	323.31	517	24	23	20	20	18	22	1964400000	1901000000	1369400000	780660000	1106000000	1341600000	34463000	33350000	24024000	13696000	19404000	23537000	0.064894	0.714059	30
	LmjF.24.0370	aspartate aminotransferase	25.6686	25.5359	25.4757	24.6406	24.698	24.9776		0	204.71	291	11	9	11	8	8	7	1173400000	1070300000	1026600000	575400000	598780000	726830000	53337000	48650000	46662000	26155000	27217000	33038000	0.00266975	0.788034	12
	LmjF.04.0580	spermidine synthase	25.9222	25.8698	25.8176	25.3092	25.3326	25.6886		0	7.48	64	4	4	4	3	3	3	953780000	919750000	887080000	623650000	633820000	811230000	63586000	61317000	59139000	41576000	42255000	54082000	0.0279735	0.426361	4
	LmjF.13.0570	40S ribosomal protein S12	30.0453	30.3827	29.9824	29.1096	29.449	29.1889		0	323.31	927	15	15	15	15	16	15	12188000000	15399000000	11667000000	6371700000	8061600000	6731600000	1108000000	1399900032	1060700032	579240000	732880000	611969984	0.00529434	0.887629	19
	LmjF.31.2050	CRAL/TRIO domain containing protein	22.3892	22.4202	22.414	22.5738	22.7504	23.0329		0	8.344	84	3	3	3	4	4	4	148320000	151540000	150880000	168560000	190500000	231720000	5493300	5612400	5588300	6243100	7055700	8582200	0.047855	-0.3779	4
	LmjF.19.1010	WD domain, G-beta repeat	21.9925	22.4267	21.9326	21.3937	21.183	21.3969		0	97.586	67	4	5	4	4	3	3	150210000	202970000	144110000	99182000	85705000	99408000	4172600	5637900	4003000	2755100	2380700	2761300	0.00976496	0.792783	8
	LmjF.12.0660	ser/thr protein phosphatase	21.3478	21.2834	21.2749	19.5775	20.0898	20.441		0	8.6078	54	5	5	5	2	2	4	130770000	125060000	124330000	38335000	54680000	69752000	2668800	2552300	2537300	782350	1115900	1423500	0.00734481	1.26591	7
	LmjF.21.1566;LmjF.26.1560	Microtubule-binding protein MIP-T3	24.5438	25.118	24.5584	22.9182	23.4335	23.1893		0	275.25	202	10	13	9	6	6	8	709290000	1056000000	716510000	229860000	328530000	277370000	24458000	36414000	24707000	7926300	11329000	9564500	0.00291715	1.55974	16
	LmjF.25.1420	GTP-binding protein	28.6049	28.8456	28.8042	27.2591	28.1866	28.1034		0	323.31	665	16	16	17	15	16	16	4491000000	5306200000	5156200000	1766800000	3360400000	3172200000	408270016	482380000	468750016	160620000	305489984	288380000	0.0418521	0.901921	19
	LmjF.09.0560	Histidine phosphatase superfamily (branch 1)	24.7825	24.9489	24.8477	23.7496	23.9589	24.1007		0	100.41	142	4	4	4	4	3	3	346310000	388650000	362300000	169250000	195670000	215890000	28859000	32387000	30192000	14104000	16306000	17990000	0.00121669	0.9233	5
	LmjF.18.1220	bifunctional aminoacyl-tRNA synthetase	25.8812	25.9478	26.0446	24.8974	24.9829	25.0063		0	323.31	608	17	18	19	16	14	14	2719500000	2847800000	3045600000	1375000000	1459000000	1482800000	61806000	64724000	69217000	31251000	33159000	33701000	6.67963e-05	0.995693	23
	LmjF.33.1680	thiamine biosynthesis-like protein	23.7077	24.0523	23.7594	23.2091	23.092	23.3336		0	160.37	171	10	11	10	8	8	9	575380000	730610000	596420000	407260000	375520000	443980000	13700000	17396000	14200000	9696700	8940900	10571000	0.00799176	0.628217	12
	LmjF.35.1480	arginase	28.5768	28.6545	28.4517	27.31	27.3975	27.8203		0	323.31	578	10	9	10	10	10	9	6005800000	6338100000	5506800000	2495900000	2651800000	3554800000	400390016	422540000	367120000	166390000	176790000	236990000	0.00333963	1.05177	10
	LmjF.34.1520;LmjF.34.1530	p25-alpha	30.5869	30.85	30.5673	29.3872	29.6533	29.687		0	323.31	1032	20	18	20	16	17	17	16128000000	19354000000	15910000000	7021600000	8443900000	8643200000	1612800000	1935399936	1591000064	702160000	844390016	864320000	0.00114794	1.09221	21
	LmjF.15.1440	glutaminyl-tRNA synthetase	25.2804	25.223	25.5706	24.5786	25.1512	24.8461		0	269.71	341	16	18	16	14	16	13	1426400000	1370700000	1744200000	876910000	1304200000	1055600000	40754000	39164000	49834000	25055000	37263000	30159000	0.0646173	0.499389	20
	LmjF.30.0380.2;LmjF.30.0380.1	phosphatase 2C	25.0863	24.8947	24.6655	24.0865	24.3125	24.3597		0	308.56	166	9	8	7	7	6	7	712490000	623830000	532190000	356280000	416690000	430560000	35624000	31192000	26610000	17814000	20835000	21528000	0.0131451	0.629253	10
	LmjF.33.1870	nucleolar GTP-binding protein	22.7272	22.3713	22.7642	22.6605	22.5257	23.0739		0	41.102	95	8	7	9	7	9	10	263850000	206170000	270700000	251920000	229460000	335530000	6943400	5425400	7123800	6629400	6038400	8829700	0.557232	-0.132463	13
	LmjF.27.1060	cysteine desulfurase	24.3595	24.2738	24.6101	22.2486	23.2926	22.6876		0	189.11	168	11	12	14	6	8	5	602690000	567940000	717020000	139520000	287710000	189140000	21525000	20284000	25608000	4983000	10275000	6755100	0.00634254	1.67156	16
	LmjF.21.1552	ATP-dependent RNA helicase SUB2	28.1314	28.1147	28.1165	27.774	27.9592	28.2087		0	323.31	1286	29	32	31	27	27	29	6762600000	6685000000	6693500000	5279000000	6001900000	7134900000	294030016	290649984	291020000	229520000	260950000	310209984	0.328182	0.140242	35
	LmjF.36.3410	short chain dehydrogenase-like protein	22.7867	23.6339	24.0149	23.193	23.106	23.3898		0	95.141	59	1	2	3	2	2	2	115770000	208270000	271220000	153430000	144460000	175850000	7235800	13017000	16951000	9589400	9028500	10991000	0.540676	0.248866	4
	LmjF.30.3240	glutamyl-tRNA synthetase	26.097	26.3385	25.9301	25.8945	26.0352	26.3676		0	251.57	541	28	30	29	26	24	30	2727600000	3224500000	2429600000	2370200000	2613200000	3290200000	71778000	84856000	63936000	62375000	68768000	86584000	0.907215	0.0227928	35
	LmjF.26.2130	hypothetical protein, conserved	22.3863	22.5736	22.3973	22.1679	22.3629	21.9618		0	12.22	33	1	2	1	2	1	1	65784000	74903000	66289000	56544000	64726000	49015000	5482000	6241900	5524000	4712000	5393800	4084600	0.0922073	0.288188	3
	LmjF.05.0100	phosphoprotein phosphatase	26.1803	26.3096	26.046	25.159	25.512	25.3951		0	323.31	555	19	20	20	19	20	20	2509300000	2744600000	2286400000	1236300000	1579000000	1456100000	76040000	83170000	69285000	37463000	47850000	44125000	0.00306873	0.823262	25
	LmjF.21.1555	hypothetical protein, conserved	27.1484	27.3493	26.7618	26.3721	26.3573	26.4166		0	208.14	583	12	14	14	12	13	11	2826500000	3248700000	2161900000	1650300000	1633400000	1701900000	148760000	170980000	113790000	86856000	85966000	89574000	0.0152846	0.7045	15
	LmjF.35.2420	Autophagy-related protein 24	23.774	24.0315	24.1455	22.3549	22.2849	22.3436		0	40.912	78	6	8	6	5	4	3	358620000	428710000	463940000	134100000	127760000	133050000	14345000	17148000	18558000	5364000	5110200	5322100	0.000121795	1.65591	8
	LmjF.35.0950	cell cycle sequence binding phosphoprotein (RBP33)	25.5331	25.8954	25.5508	23.8686	24.0057	23.8624		0	304.02	287	11	13	12	10	7	8	922520000	1185900000	933900000	291020000	320040000	289760000	48554000	62414000	49153000	15317000	16844000	15251000	0.000160948	1.74749	15
	LmjF.29.2240	Aminopeptidase M1	23.063	22.8736	22.4403	21.9873	22.6676	21.9132		0	17.575	63	3	3	3	4	5	2	324240000	284340000	210570000	153830000	246500000	146130000	8763200	7684700	5691200	4157500	6662300	3949400	0.117161	0.602936	6
	LmjF.24.1840	lysophospholipase	26.5008	26.741	26.432	24.3819	25.9256	25.6144		0	158.33	341	8	8	7	5	6	7	1234500000	1458000000	1177000000	284210000	828570000	667810000	94960000	112160000	90535000	21862000	63736000	51370000	0.0598945	1.25061	10
	LmjF.36.6270	chaperone protein DnaJ	26.4673	26.3014	26.2736	25.437	25.5939	25.8029		0	86.862	277	11	10	10	11	10	9	1670000000	1488700000	1460200000	817680000	911620000	1053700000	92781000	82704000	81125000	45426000	50646000	58540000	0.00380411	0.736181	12
	LmjF.31.1500	hypothetical protein, conserved	22.0784	22.1653	22.0906	21.8914	22.4103	22.2066		0	119.46	129	5	4	5	5	5	5	216990000	230480000	218840000	190620000	273120000	237160000	4428400	4703600	4466200	3890300	5574000	4840000	0.724476	-0.0580012	9
	LmjF.36.0530	protein phosphatase 2C-like protein	24.0231	23.6861	23.2777	22.6036	22.9921	23.1179		0	6.9374	62	3	2	2	2	3	2	323900000	256450000	193200000	121090000	158520000	172960000	17048000	13497000	10169000	6373300	8343100	9103200	0.0461327	0.757736	3
	LmjF.11.0260	hypothetical protein, conserved	23.1489	22.9902	22.9343	21.3341	22.1027	21.9474		0	52.752	91	8	8	6	2	5	3	334810000	299950000	288540000	95174000	162140000	145590000	9300400	8331800	8015100	2643700	4503800	4044200	0.0072072	1.2297	8
	LmjF.02.0290	Serine/threonine-protein kinase NEK22	21.9403	21.7906	21.6868	21.4952	21.9629	21.3288		0.00045641	3.1327	29	2	2	1	2	2	1	64389000	58042000	54012000	47296000	65405000	42142000	4024300	3627600	3375800	2956000	4087800	2633900	0.360018	0.210271	3
	LmjF.07.0800	flavoprotein subunit-like protein	24.2523	24.2898	24.0968	21.9169	22.1462	23.0147		0	162.65	206	9	8	9	5	5	8	899260000	922930000	807380000	178180000	208870000	381370000	19984000	20510000	17942000	3959600	4641600	8474800	0.00547128	1.85371	12
	LmjF.31.0110	intergrin alpha chain protein	22.6446	22.9995	22.4542	21.7439	21.6661	21.6285		0	14.704	89	4	3	3	3	3	3	183600000	234800000	160900000	98338000	93178000	90781000	6557100	8385600	5746300	3512100	3327800	3242200	0.0033536	1.01991	4
	LmjF.36.3100	ATP synthase	26.361	26.2519	26.1429	25.5621	25.6251	25.9412		0	323.31	260	8	9	9	10	7	9	1034300000	958900000	889180000	594500000	621000000	773150000	86188000	79909000	74098000	49541000	51750000	64429000	0.0151576	0.542462	13
	LmjF.30.3080	homoserine kinase	24.0611	24.0535	23.9939	20.4877	20.6606	20.1265		0	42.691	59	3	3	3	1	1	1	280050000	278570000	267300000	23526000	26519000	18316000	17503000	17411000	16706000	1470300	1657500	1144700	2.21238e-05	3.61122	3
	LmjF.05.0830	methylthioadenosine phosphorylase	25.9228	25.6889	25.5274	25.2119	25.3945	25.7141		0	13.266	71	5	5	4	4	3	4	1208700000	1027800000	918880000	738410000	838050000	1045800000	63614000	54093000	48362000	38864000	44108000	55043000	0.216871	0.272875	5
	LmjF.33.2810	transcription elongation factor-like protein	23.2229	22.9065	23.2378	20.636	20.5945	21.6103		0	142.96	81	6	4	6	3	2	3	254550000	204420000	257190000	42368000	41166000	83235000	9790400	7862200	9891900	1629500	1583300	3201400	0.00337526	2.17549	9
	LmjF.34.3670	vacuolar ATP synthase catalytic subunit A	27.174	27.2273	27.2155	26.4488	26.699	26.8091		0	323.31	963	30	29	30	27	29	27	4845400000	5027900000	4987000000	2931100000	3486100000	3762500000	151420000	157120000	155840000	91596000	108940000	117580000	0.00682786	0.553318	35
	LmjF.11.1100	Lanosterol 14-alpha demethylase	25.8587	25.7126	25.8384	25.7416	25.6158	26.0353		0	188.57	234	12	12	13	13	10	11	1338700000	1209700000	1320000000	1234300000	1131200000	1513000000	60848000	54987000	59999000	56105000	51418000	68772000	0.967896	0.00567118	14
	LmjF.21.1830	proteasome subunit alpha type-5	27.0728	26.803	26.7657	25.4465	25.7948	26.0244		0	323.31	333	9	10	9	8	7	8	2117400000	1756400000	1711500000	685890000	873190000	1023800000	141160000	117090000	114100000	45726000	58213000	68254000	0.00438158	1.12525	12
	LmjF.18.0220	RNA-binding protein 29	25.0985	25.1447	24.9353	24.338	24.4359	24.4262		0	248.7	207	8	5	6	5	5	6	538870000	556430000	481240000	318100000	340440000	338150000	35925000	37095000	32083000	21206000	22696000	22543000	0.000737185	0.659478	12
	LmjF.19.0210;LmjF.19.0200	ADP,ATP carrier protein 1, mitochondrial precursor	29.299	29.341	29.5421	28.1976	28.6827	28.6138		0	323.31	823	11	12	13	11	11	11	11889000000	12241000000	14071000000	5541400000	7755800000	7393800000	660510016	680040000	781740032	307849984	430880000	410769984	0.00608754	0.896015	15
	LmjF.28.1420	DNA polymerase kappa	23.1226	22.836	22.5798	21.6512	21.7711	22.4294		0	103.42	66	4	3	4	4	4	4	328780000	269540000	225690000	118560000	128840000	203340000	9132900	7487200	6269100	3293400	3578900	5648500	0.0359899	0.895599	5
	LmjF.24.1790	RNA recognition motif. (a.k.a. RRM, RBD, or RNP domain)	25.7483	25.553	24.6085	25.073	24.0231	24.6405		0	23.985	82	2	2	3	2	2	3	338200000	295380000	153480000	211770000	102290000	156920000	56366000	49230000	25580000	35295000	17048000	26154000	0.194611	0.724427	4
	LmjF.32.0680	OSM3-like kinesin	22.8982	22.5412	22.8756	22.0451	22.43	23.0597		0	101.17	166	13	10	12	8	12	12	461210000	360090000	454030000	255320000	333380000	515850000	7817100	6103300	7695500	4327500	5650500	8743200	0.458684	0.260055	21
	LmjF.36.1420	Zn-finger in Ran binding protein and others	21.704	21.4164	21.0867	21.7082	19.379	20.7198		0.0054602	1.674	20	2	2	2	2	1	2	95654000	78367000	62358000	95935000	19090000	48356000	3416200	2798800	2227100	3426200	681800	1727000	0.315693	0.800023	3
	LmjF.33.1330	glutamine aminotransferase	25.0337	24.8737	24.8265	23.7813	24.0459	23.4539		0	121.02	169	8	8	7	5	6	3	790010000	707040000	684320000	331590000	398360000	264270000	34348000	30741000	29753000	14417000	17320000	11490000	0.00322236	1.15095	8
	LmjF.29.1960	Fumarate hydratase class I, cytosolic	25.7276	25.6165	25.7497	24.4791	25.2607	25.3819		0	323.31	309	20	19	19	16	18	12	1889100000	1749100000	1918300000	795110000	1366800000	1486700000	55563000	51443000	56422000	23386000	40201000	43725000	0.083009	0.657341	26
	LmjF.27.0880	2-oxoglutarate dehydrogenase subunit	26.4868	26.2132	26.548	25.8605	25.615	26.0394		0	323.31	659	20	23	23	23	20	22	4043900000	3345200000	4218900000	2619700000	2209800000	2965600000	94044000	77795000	98114000	60922000	51390000	68966000	0.0227222	0.577712	28
	LmjF.26.0600	hypothetical protein, conserved	22.966	21.9442	22.7556	22.2128	21.6848	21.943		0	9.9366	43	3	2	3	3	4	3	139290000	68597000	120390000	82637000	57311000	68540000	8193500	4035100	7081500	4861000	3371200	4031800	0.154259	0.6084	6
	LmjF.05.1040	stomatin-like protein	25.6313	25.5082	25.6445	25.1917	25.0438	25.725		0	323.31	296	12	10	13	12	12	14	831610000	763590000	839210000	613180000	553430000	887380000	51975000	47724000	52451000	38324000	34590000	55461000	0.263858	0.274475	16
	LmjF.04.1160	fructose-1,6-bisphosphatase	24.633	24.6655	24.6502	24.4038	24.6452	25.0422		0	48.354	164	4	5	5	5	5	5	494320000	505590000	500260000	421730000	498530000	656480000	26017000	26610000	26330000	22196000	26238000	34551000	0.811301	-0.047519	5
	LmjF.11.1160	protein transport protein SEC31	24.4629	24.4048	24.525	22.5394	22.9928	22.6076		0	170.61	233	11	9	12	10	9	8	924960000	888450000	965690000	243830000	333890000	255630000	23124000	22211000	24142000	6095900	8347100	6390800	0.00027244	1.75096	13
	LmjF.32.3230	dynein light intermediate chain	22.4984	22.7577	22.6572	21.236	21.9684	21.5908		0	6.5835	51	4	4	4	3	4	3	136280000	163110000	152140000	56807000	94376000	72644000	5925100	7091900	6614700	2469900	4103300	3158400	0.00980973	1.03942	4
	LmjF.30.0810	AdoMet dependent proline di-methyltransferase	23.9868	24.1033	23.8528	22.6898	23.0488	22.4227		0	14.615	57	3	3	3	3	3	2	232740000	252300000	212100000	94721000	121480000	78711000	16624000	18022000	15150000	6765800	8677300	5622200	0.00296624	1.2605	3
	LmjF.36.3590	cysteine synthase	27.2568	27.0101	27.1264	26.4899	26.9765	27.3643		0	323.31	311	10	10	9	8	7	11	2565900000	2162600000	2344200000	1507900000	2112800000	2764300000	160370000	135160000	146510000	94242000	132050000	172770000	0.514842	0.187565	12
	LmjF.32.0950	Staphylococcal nuclease homologue/Tudor domain containing protein	26.2691	25.96	26.2076	25.8409	25.8971	26.2299		0	323.31	779	28	27	29	26	26	29	4447900000	3590100000	4262300000	3305600000	3436800000	4328500000	80872000	65274000	77496000	60102000	62487000	78700000	0.366983	0.156312	35
	LmjF.30.1270	hypothetical protein, conserved	20.7502	21.0201	20.8799	20.3831	19.6837	19.6153		0	13.07	24	3	2	2	2	3	2	52912000	63797000	57888000	41026000	25263000	24094000	1763700	2126600	1929600	1367500	842110	803120	0.018408	0.989382	5
	LmjF.03.0160	ATP-binding cassette protein subfamily F, member 1	24.0371	24.0842	24.1244	22.3532	22.4326	22.7472		0	54.135	189	11	11	12	6	6	6	602470000	622480000	640070000	187520000	198140000	246400000	17214000	17785000	18288000	5357700	5661100	7040100	0.000215964	1.57088	15
	LmjF.14.0990	ADP/ATP mitochondrial carrier-like protein	24.5057	24.8529	24.8032	23.9829	24.0869	24.3868		0	108.79	190	7	9	10	9	7	9	547890000	696930000	673340000	381330000	409840000	504530000	23821000	30301000	29276000	16580000	17819000	21936000	0.0249458	0.568386	11
	LmjF.28.2430	Vacuolar proton pump subunit B	27.3533	27.4605	27.3645	26.6177	26.7723	27.0985		0	323.31	764	23	22	26	22	21	26	4114900000	4432300000	4147200000	2471200000	2750900000	3448800000	171460000	184680000	172800000	102970000	114620000	143700000	0.0180706	0.563287	28
	LmjF.24.0140	ankyrin/TPR repeat protein	26.1768	26.4211	26.3977	25.6309	25.5861	25.1837		0	94.959	174	7	7	8	9	8	7	1441300000	1707200000	1679800000	987230000	957060000	724110000	75857000	89854000	88409000	51959000	50372000	38111000	0.00594055	0.864951	11
	LmjF.29.2110	UDP-glucose:glycoprotein glucosyltransferase	20.9255	21.2319	20.7013	20.7043	21.2959	19.6735		0	12.934	103	5	5	4	5	5	4	175260000	216730000	150040000	150350000	226550000	73585000	1991600	2462800	1705000	1708500	2574500	836200	0.472332	0.39502	9
	LmjF.33.1250	mitochondrial RNA binding protein	24.4119	24.267	24.3165	23.9493	23.8743	24.717		0	24.163	77	4	4	4	4	5	5	334820000	302820000	313400000	242980000	230650000	413670000	22321000	20188000	20893000	16198000	15377000	27578000	0.607778	0.151604	7
	LmjF.02.0670	mitochondrial carrier protein	24.192	24.4239	24.4068	22.7627	23.361	23.0863		0	14.44	141	6	5	6	3	7	4	383310000	450150000	444870000	142320000	215480000	178110000	19165000	22507000	22243000	7116200	10774000	8905700	0.00251455	1.27089	8
	LmjF.35.4430;LmjF.35.4420	mitochondrial phosphate transporter	26.2204	26.0789	26.4919	24.7357	24.8183	24.6312		0	106.34	326	8	9	11	7	6	6	1407300000	1275900000	1698800000	502890000	532490000	467750000	78184000	70882000	94377000	27938000	29583000	25986000	0.000318951	1.53533	12
	LmjF.11.0350	14-3-3 protein 2	28.3228	28.6774	28.5394	27.7357	27.6628	27.7163		0	323.31	737	16	17	17	15	13	15	5371900000	6868800000	6242100000	3575900000	3399800000	3528400000	335740000	429300000	390129984	223500000	212490000	220520000	0.00155958	0.808236	18
	LmjF.11.0470	pumillio protein 10	23.3749	23.4416	23.3876	22.7423	23.3756	23.531		0	63.985	115	9	8	7	7	9	10	358980000	375960000	362150000	231540000	359130000	400000000	10878000	11393000	10974000	7016300	10883000	12121000	0.487125	0.185095	12
	LmjF.18.1520;LmjF.18.1510	P-type H+-ATPase	25.8986	25.8561	26.2483	26.7905	26.9532	27.0661		0	323.31	566	16	16	19	21	23	22	2564700000	2490400000	3268300000	4759400000	5327000000	5760700000	62554000	60740000	79715000	116080000	129930000	140510000	0.00318618	-0.93557	25
	LmjF.27.0560	cdc2-related kinase 6	23.5206	23.9418	23.7269	22.7216	23.2004	23.3261		0	138.66	57	4	5	5	4	5	5	216610000	290040000	249920000	124490000	173490000	189290000	12034000	16114000	13884000	6916300	9638300	10516000	0.042715	0.647114	5
	LmjF.35.1050	calcium/calmodulin-dependent protein kinase	22.6295	22.299	23.3562	21.707	20.5868	22.3995		0	64.209	67	5	5	6	3	3	4	194670000	154800000	322140000	102710000	47248000	165980000	6488900	5160100	10738000	3423500	1574900	5532600	0.122787	1.19711	9
	LmjF.35.2260	ATP-grasp domain containing protein	20.8595	21.7253	20.9528	21.4257	20.7198	21.4193		0.00045086	2.9849	29	1	2	1	2	1	1	36149000	65876000	38562000	53524000	32814000	53286000	1902600	3467200	2029600	2817000	1727000	2804500	0.981132	-0.00907707	3
	LmjF.07.1050	cation-transporting ATPase	23.032	23.1131	23.1854	22.8904	23.3381	23.1113		0	88.458	116	11	7	10	11	12	13	446000000	471790000	496040000	404300000	551400000	471200000	8576900	9072900	9539100	7774900	10604000	9061600	0.983068	-0.00308482	14
	LmjF.28.1380	haloacid dehalogenase-like hydrolase-like protein	20.7492	22.0992	21.3786	20.3471	19.9173	20.6103		0	51.036	42	1	4	2	2	1	2	45826000	116810000	70890000	34678000	25745000	41617000	1762500	4492900	2726500	1333800	990180	1600700	0.0636923	1.11744	7
	LmjF.01.0050	carboxylase	22.3614	22.6431	23.2204	23.3856	23.1628	22.8946		0	165.77	176	7	8	10	13	10	8	215540000	262010000	390930000	438350000	375640000	311910000	5388400	6550300	9773200	10959000	9390900	7797900	0.233956	-0.406048	16
	LmjF.16.0950	sucrose-phosphate synthase-like protein	26.2228	26.2378	26.0979	25.5533	26.0141	25.626		0	256.13	268	7	7	8	8	9	8	1644600000	1661800000	1508200000	1034000000	1423100000	1087500000	78314000	79133000	71820000	49238000	67766000	51785000	0.0384467	0.455022	11
	LmjF.28.1280	phenylalanine-4-hydroxylase	25.2583	25.3259	25.077	22.9879	23.9029	23.9903		0	105.79	136	6	6	6	5	5	5	963210000	1009400000	849430000	199640000	376440000	399960000	40134000	42060000	35393000	8318300	15685000	16665000	0.00838828	1.59339	8
	LmjF.30.0880	adenosine kinase	26.3663	26.2975	26.3197	25.8894	25.8539	26.0668		0	323.31	255	8	9	7	7	8	7	1384100000	1319600000	1340100000	994470000	970340000	1124600000	86508000	82476000	83755000	62155000	60646000	70290000	0.00475555	0.391127	10
	LmjF.28.2500	Eukaryotic translation initiation factor 4E-3	27.0362	27.2045	26.9397	25.8386	26.6611	26.4066		0	78.27	305	11	12	11	12	12	11	2339700000	2629200000	2188200000	1020100000	1804100000	1512300000	137630000	154660000	128720000	60006000	106120000	88958000	0.0411046	0.75802	16
	LmjF.16.0140	eukaryotic translation initiation factor 1A	28.1138	28.4355	28.1146	27.4066	27.2513	26.9718		0	323.31	322	11	11	11	10	8	7	2323700000	2904300000	2325100000	1423400000	1278100000	1052900000	290470016	363030016	290630016	177920000	159760000	131620000	0.00369498	1.01138	14
	LmjF.34.2510	protein phosphatase 2C-like protein	22.6251	23.1644	22.8506	21.218	21.6184	21.9418		0	41.299	75	3	4	4	3	3	4	148790000	216230000	173960000	56103000	74048000	92654000	6469000	9401200	7563300	2439200	3219500	4028400	0.00789178	1.28732	8
	LmjF.31.3040	hypothetical protein, conserved	23.3535	23.7942	23.1397	22.1401	20.1869	20.725		0	26.044	62	3	3	2	2	1	1	150050000	203660000	129390000	64711000	16711000	24265000	10718000	14547000	9241800	4622200	1193600	1733200	0.0170885	2.41182	6
	LmjF.09.0970	elongation factor-1 gamma	28.6303	28.7456	28.8575	28.0461	28.3241	28.5363		0	323.31	571	12	13	13	13	13	15	7479100000	8101700000	8754600000	4988700000	6048800000	7007300000	415510016	450089984	486369984	277150016	336040000	389289984	0.0473829	0.442335	17
	LmjF.30.0970	p22 protein precursor	26.2313	26.093	25.9251	25.5599	25.6802	25.5918		0	203.93	195	7	6	7	5	6	7	1181700000	1073700000	955710000	741950000	806510000	758570000	78781000	71577000	63714000	49463000	53767000	50571000	0.00779537	0.472525	7
	LmjF.26.1790	hypothetical protein, conserved	22.2245	21.6712	21.7652	20.6852	21.3231	20.9195		0	47.795	74	8	7	7	6	5	5	583170000	397420000	424160000	200640000	312200000	236020000	4900600	3339600	3564400	1686000	2623600	1983400	0.022691	0.911055	12
	LmjF.30.2900	aldehyde dehydrogenase	24.739	24.6832	24.7737	24.3944	24.5631	25.1575		0	323.31	196	8	8	10	9	7	11	784030000	754300000	803130000	617460000	694050000	1047900000	28001000	26939000	28683000	22052000	24788000	37426000	0.913543	0.0269267	16
	LmjF.29.1310	carnitine/choline acetyltransferase	26.0161	26.1328	26.0561	24.9809	25.5494	25.5829		0	323.31	454	14	17	18	16	17	19	2171500000	2354600000	2232600000	1059600000	1571400000	1608300000	67861000	73581000	69770000	33113000	49105000	50260000	0.0245326	0.697282	19
	LmjF.32.0750	nuclear RNA binding domain	26.761	27.7115	26.8911	26.7473	26.7304	26.6592		0	112.31	345	10	8	7	7	8	7	1137300000	2197800000	1244600000	1126500000	1113400000	1059800000	113730000	219780000	124460000	112650000	111340000	105980000	0.242892	0.408915	10
	LmjF.34.0050	Cleft lip and palate transmembrane protein 1 (CLPTM1)	20.01	20.2537	20.7639	20.599	20.2163	20.3372		0.002438	1.9751	5	1	1	2	2	1	2	27454000	32506000	46295000	41293000	31674000	34443000	1055900	1250200	1780600	1588200	1218200	1324700	0.875493	-0.041605	3
	LmjF.36.3470	2-oxoglutarate dehydrogenase E1 component	25.4777	25.2907	25.3995	24.7929	25.1083	24.6401		0	323.31	320	17	16	17	16	15	14	2196100000	1929200000	2080200000	1366200000	1700000000	1228900000	46726000	41046000	44259000	29067000	36171000	26147000	0.0215739	0.542192	22
	LmjF.06.0730	serine-threonine dehydratase	25.3162	25.4614	24.9928	24.156	24.549	24.3538		0	127.98	166	6	7	7	7	6	5	543090000	600600000	434040000	243010000	319090000	278710000	41776000	46200000	33387000	18693000	24546000	21440000	0.00723799	0.903854	8
	LmjF.08.0890	mitochondrial DNA polymerase beta	25.9157	26.1612	25.5805	24.776	24.4848	24.8184		0	323.31	399	17	18	16	14	9	15	1392600000	1650900000	1103900000	632020000	516510000	650900000	63302000	75040000	50177000	28728000	23478000	29586000	0.00384529	1.19275	27
	LmjF.20.1185;LmjF.20.1180	calpain-like cysteine peptidase	25.7663	25.7449	25.6866	24.2397	24.4641	25.196		0	246.44	376	7	7	8	7	5	8	2168800000	2136800000	2052300000	752800000	879450000	1460600000	57073000	56232000	54007000	19810000	23143000	38438000	0.0191932	1.09934	12
	LmjF.05.1200	prefoldin subunit	27.3789	28.1017	27.6351	27.1888	26.8083	26.8593		0	172.62	479	12	13	14	13	10	10	1396300000	2304400000	1667600000	1223900000	940170000	973980000	174530000	288040000	208450000	152980000	117520000	121750000	0.0361867	0.753092	20
	LmjF.24.0520	DNAJ domain protein	23.3041	23.2897	22.9722	22.7137	22.4107	23.5189		0	210.06	86	6	6	4	5	4	6	362500000	358900000	287990000	240750000	195150000	420680000	10357000	10254000	8228300	6878700	5575700	12020000	0.426739	0.307529	8
	LmjF.02.0460	Mitochondrial outer membrane protein porin	25.9506	26.7135	26.8393	25.0303	25.5267	25.8379		0	76.367	171	4	4	4	4	4	4	1037600000	1760700000	1921100000	548270000	773400000	959620000	64852000	110040000	120070000	34267000	48338000	59976000	0.0464928	1.03618	5
	LmjF.21.1700	proteasome alpha 2 subunit	27.6321	27.5571	27.5007	26.1215	26.8142	26.9834		0	323.31	282	9	9	9	7	9	9	2704100000	2567100000	2468800000	949070000	1534000000	1724900000	208010000	197470000	189910000	73006000	118000000	132680000	0.0256508	0.923593	9
	LmjF.15.0690	hypothetical protein, conserved	23.1398	22.4751	22.3507	21.4737	21.7144	22.9591		0	24.573	80	5	4	4	4	3	5	240300000	151580000	139060000	75719000	89469000	212010000	9242200	5830000	5348300	2912300	3441100	8154100	0.309696	0.606086	7
	LmjF.05.0510;LmjF.05.0500	ATP synthase F1, alpha subunit	28.9522	28.873	28.9383	28.5773	28.7715	28.9005		0	323.31	1073	24	27	24	25	25	24	16100000000	15241000000	15946000000	12416000000	14206000000	15534000000	519369984	491640000	514400000	400529984	458240000	501110016	0.152194	0.171371	33
	LmjF.14.0450	N-terminal conserved domain of Nudc./CS domain containing protein	26.3173	26.3496	26.2812	25.9281	25.4164	26.418		0	211.31	346	14	15	13	13	13	14	1588800000	1624700000	1549500000	1213100000	850850000	1703600000	83620000	85511000	81554000	63847000	44782000	89664000	0.244397	0.395215	16
	LmjF.30.0630	histidyl-tRNA synthetase	24.5644	25.2036	25.1754	23.577	23.4747	22.9307		0	302.52	252	11	13	14	6	7	4	620240000	965990000	947310000	312840000	291440000	199880000	24809000	38640000	37892000	12514000	11657000	7995300	0.00463651	1.65363	20
	LmjF.26.2640	hypothetical protein, conserved	25.0065	24.5927	24.7622	22.7989	23.2302	23.5707		0	57.276	230	9	8	8	5	5	6	606720000	455420000	512210000	131350000	177120000	224250000	33707000	25301000	28456000	7297100	9839800	12459000	0.00332244	1.58723	13
	LmjF.06.0350	NAD(P)-dependent steroid dehydrogenase protein	22.4452	22.5457	22.9913	21.1101	20.8448	21.45		0	14.318	43	3	3	4	2	1	2	119920000	128570000	175100000	47534000	39549000	60161000	5710500	6122500	8338300	2263500	1883300	2864800	0.00326353	1.52575	7
	LmjF.36.1960	phosphomannomutase	26.6246	26.4954	26.3463	25.4962	25.6606	26.1303		0	8.7222	146	3	3	3	3	3	4	1655500000	1513700000	1365100000	757240000	848620000	1175200000	103470000	94604000	85316000	47328000	53039000	73450000	0.0244208	0.726449	4
	LmjF.07.0640	eukaryotic translation initiation factor 3 subunit h	27.8635	27.9128	27.4024	26.7236	26.8713	27.2939		0	323.31	556	21	22	22	19	19	23	4884000000	5053800000	3548000000	2216400000	2455100000	3290900000	244200000	252690000	177400000	110820000	122760000	164550000	0.0317812	0.763285	27
	LmjF.36.1640	universal minicircle sequence binding protein	27.5689	28.2958	27.5826	26.9688	27.5146	27.5017		0	232.16	507	12	11	12	12	12	15	3782900000	6261100000	3818800000	2495600000	3643000000	3610600000	199100000	329529984	200990000	131350000	191740000	190030000	0.179471	0.48741	17
	LmjF.29.0920	LETM1 and EF-hand domain-containing protein 1	23.8505	24.5077	24.5749	23.1681	22.7435	22.7926		0	279.83	148	10	11	11	9	5	7	408400000	644040000	674730000	254480000	189610000	196170000	15126000	23853000	24990000	9425000	7022500	7265600	0.00618427	1.40959	15
	LmjF.33.2350;LmjF.30.0330	Rab-GTPase-TBC domain containing protein	22.501	22.1166	22.2891	21.2338	21.9726	21.8685		0	257.46	93	3	3	3	4	4	4	237420000	181900000	204990000	98643000	164620000	153160000	5935600	4547500	5124800	2466100	4115500	3829000	0.075766	0.610566	5
	LmjF.06.0250	hypothetical protein, conserved	23.8522	24.2153	23.8725	22.9209	21.3702	21.7343		0	136.6	88	3	4	4	2	1	2	242280000	311650000	245740000	127060000	43372000	55819000	15143000	19478000	15358000	7941300	2710700	3488700	0.0150527	1.97151	5
	LmjF.19.0710	glycosomal malate dehydrogenase	27.4339	27.1577	27.0064	27.0809	27.5764	27.5598		0	104.82	401	9	9	9	10	10	13	2175700000	1796700000	1617700000	1703500000	2401700000	2374200000	181310000	149720000	134810000	141960000	200140000	197850000	0.371145	-0.206416	13
	LmjF.33.1610	cytosolic nonspecific dipeptidase	25.7182	25.376	25.6333	24.5499	25.2017	25.0286		0	302.26	291	5	5	6	6	5	5	1324800000	1045100000	1249100000	589450000	926170000	821410000	55202000	43546000	52045000	24561000	38590000	34226000	0.042184	0.649111	9
	LmjF.16.1320;LmjF.16.1310	cytochrome c	30.089	30.325	30.1128	29.1324	29.8213	29.5718		0	46.072	247	4	4	4	3	4	5	7994700000	9414700000	8127500000	4119400000	6640700000	5585900000	1142099968	1344999936	1161100032	588489984	948670016	797990016	0.0360612	0.667093	6
	LmjF.36.1260	fructose-1,6-bisphosphate aldolase	29.2673	29.343	29.2499	28.6772	28.9517	29.1003		0	323.31	521	12	14	13	14	14	12	13569000000	14300000000	13407000000	9013800000	10903000000	12086000000	646140032	680969984	638419968	429230016	519209984	575520000	0.0413839	0.377003	16
	LmjF.36.2420	serine peptidase, Clan SC, Family S9B	24.5385	24.6641	22.9939	22.4672	23.8039	22.8761		0	9.9771	84	7	6	7	6	7	5	1096600000	1196300000	375880000	260920000	659030000	346430000	24369000	26585000	8353000	5798300	14645000	7698400	0.202176	1.01643	8
	LmjF.21.0340	mitochondrial processing peptidase alpha subunit	27.2807	28.0527	27.158	26.075	26.7086	27.0819		0	323.31	940	16	18	18	16	17	18	4565300000	7796100000	4193100000	1979400000	3070800000	3977600000	163050000	278430016	149750000	70692000	109670000	142060000	0.0973016	0.875299	20
	LmjF.25.0190	ubiquitin carboxyl-terminal hydrolase	24.2803	24.3737	24.1852	24.1298	23.2644	23.0861		0	230.38	47	2	2	2	2	2	1	183370000	195640000	171680000	165200000	90688000	80140000	20375000	21738000	19075000	18356000	10076000	8904500	0.0739049	0.786307	2
	LmjF.02.0090	hypothetical protein, conserved	20.7108	21.7297	21.5782	21.0941	21.3017	20.2994		0.0083176	1.4711	18	1	2	2	2	2	1	27459000	55644000	50095000	35816000	41358000	20647000	1716200	3477800	3130900	2238500	2584900	1290400	0.373254	0.44117	3
	LmjF.18.1210	prolyl-tRNA synthetase	22.6903	22.5989	22.4629	21.4435	21.2804	20.7492		0.00085507	2.4188	31	2	2	2	2	2	1	331630000	311270000	283280000	139750000	124800000	86360000	6768000	6352500	5781200	2851900	2547000	1762500	0.00290595	1.42636	2
	LmjF.18.0150	serine/threonine protein phosphatase type 5	25.7766	25.9671	25.7401	24.4417	24.6592	24.5761		0	224.35	315	13	10	13	10	10	11	1322100000	1508700000	1289000000	524100000	609380000	575270000	57482000	65595000	56045000	22787000	26495000	25012000	0.00017942	1.26891	17
	LmjF.24.0730	signal recognition particle	23.5139	23.6891	23.6234	22.7885	22.5618	23.2926		0	101.58	140	8	11	9	6	5	8	371330000	419270000	400610000	224590000	191930000	318530000	11978000	13525000	12923000	7244900	6191400	10275000	0.0305186	0.727814	14
	LmjF.36.2660	dihydrolipoamide acetyltransferase precursor	25.9082	25.6996	25.5765	24.3056	24.8168	24.9518		0	68.39	173	7	6	7	7	5	7	1322400000	1144400000	1050800000	435460000	620610000	681490000	62972000	54495000	50038000	20736000	29553000	32452000	0.00912325	1.0367	8
	LmjF.31.1130	amidohydrolase	26.5059	26.6946	26.4904	25.8662	26.324	26.3189		0	260.97	208	7	7	9	8	8	9	1810600000	2063600000	1791300000	1162100000	1596100000	1590500000	95293000	108610000	94277000	61164000	84005000	83710000	0.0757822	0.393934	10
	LmjF.30.0120	alkyldihydroxyacetonephosphate synthase	23.1162	22.8938	23.109	22.0563	21.5803	21.9903		0	27.887	87	3	3	3	2	2	4	327320000	280550000	325690000	157000000	112880000	149980000	9092200	7793100	9047000	4361100	3135600	4166100	0.00216784	1.16404	4
	LmjF.14.0440	pyridine nucleotide-disulphide oxidoreductase	22.2192	22.8271	21.2949	22.2737	22.4956	21.8251		0	6.0961	12	2	3	1	3	2	1	131830000	200910000	69467000	136900000	159670000	100320000	4882500	7441100	2572800	5070400	5913600	3715500	0.870854	-0.0844059	5
	LmjF.35.4110	HD domain containing protein	25.5341	25.7691	25.4695	24.6949	25.146	25.0021		0	162.56	214	4	4	4	4	4	4	534450000	629010000	511060000	298750000	408390000	369650000	48587000	57183000	46460000	27159000	37127000	33604000	0.016259	0.643204	4
	LmjF.32.2820	proteasome regulatory non-ATP-ase subunit	25.4663	25.5448	25.0738	24.4317	24.6587	24.7924		0	162.47	229	13	14	11	9	12	12	1159000000	1223700000	882890000	565720000	662130000	726450000	46359000	48948000	35316000	22629000	26485000	29058000	0.0150522	0.734046	18
	LmjF.21.0845	hypoxanthine-guanine phosphoribosyltransferase	26.2625	25.7769	25.3881	24.9246	25.1251	25.4991		0	9.1205	82	2	2	2	2	2	4	724510000	517450000	395220000	286630000	329340000	426800000	80501000	57494000	43913000	31847000	36594000	47422000	0.108289	0.626249	5
	LmjF.33.2860	hypothetical protein, conserved	22.102	22.0097	21.6174	20.9313	21.7341	21.863		0.0043616	1.785	18	1	1	1	1	1	1	121540000	114010000	86867000	53991000	94185000	102980000	4501600	4222700	3217300	1999700	3488300	3814200	0.288259	0.400255	2
	LmjF.14.1370.2;LmjF.14.1370.3;LmjF.14.1370.1	tyrosyl-tRNA synthetase	24.8652	23.728	23.9875	23.829	22.7731	24.4796		0	73.897	83	9	7	9	7	5	6	1008500000	458500000	548890000	491770000	236540000	772000000	30561000	13894000	16633000	14902000	7167800	23394000	0.455066	0.499652	11
	LmjF.35.0750	proteasome activator protein pa26	26.7102	26.7979	26.1226	25.8479	25.5758	25.8975		0	283.46	219	7	9	6	9	7	6	1427300000	1516700000	949770000	785120000	650150000	812580000	109790000	116670000	73059000	60394000	50012000	62506000	0.0303838	0.769808	12
	LmjF.31.0080	hypothetical protein, conserved	25.113	25.9221	25.6403	23.7237	24.2395	23.694		0	207.9	79	2	3	3	2	3	2	399180000	699390000	575290000	152380000	217880000	149280000	36289000	63581000	52299000	13853000	19807000	13571000	0.00482716	1.67273	8
	LmjF.21.0810	methionyl-tRNA synthetase	25.0259	24.8505	25.0715	24.334	24.6371	24.6693		0	204.02	346	14	14	14	14	14	11	1264000000	1119300000	1304600000	782460000	965420000	987150000	34162000	30251000	35260000	21148000	26092000	26680000	0.0260152	0.435839	17
	LmjF.14.0930	tc40 antigen-like	25.5356	25.597	25.4429	24.5096	25.1402	24.5379		0	323.31	325	21	19	17	13	15	15	2091400000	2182400000	1961400000	1027100000	1590100000	1047400000	48638000	50752000	45613000	23885000	36979000	24358000	0.0194059	0.795928	22
	LmjF.09.0230	ATP-dependent protease ATPase subunit HslU2	25.7655	25.7371	24.4582	23.4825	25.1156	25.0492		0	323.31	249	10	12	12	9	11	9	1369000000	1342300000	553190000	281290000	872490000	833230000	57041000	55931000	23049000	11720000	36354000	34718000	0.323857	0.771193	18
	LmjF.26.1570	thimet oligopeptidase	25.6446	25.7368	25.5499	24.4531	24.9991	25.1534		0	323.31	452	14	15	16	12	12	15	2045800000	2180700000	1915800000	895710000	1307800000	1455400000	52457000	55916000	49123000	22967000	33533000	37318000	0.024078	0.77526	19
	LmjF.20.1130.2;LmjF.20.1130.1	DNAj-like protein	21.8541	21.9652	21.8969	21.506	21.8492	22.3286		0	12.288	86	4	5	5	5	5	6	121310000	131020000	124960000	95304000	120890000	168550000	3790900	4094400	3904900	2978200	3777900	5267100	0.96632	0.0108147	8
	LmjF.29.2310	enoyl-CoA hydratase/isomerase-like protein	23.5414	22.0864	23.4989	23.2176	23.5492	23.7169		0	4.7088	40	3	3	3	3	3	3	170920000	62343000	165960000	136560000	171850000	193030000	12209000	4453100	11854000	9754100	12275000	13788000	0.416874	-0.452339	3
	LmjF.36.1750	hypothetical protein, conserved	23.6322	23.2601	23.7748	22.6238	23.2821	22.8988		0	12.586	111	3	4	5	4	4	4	299040000	231060000	330080000	148660000	234600000	179870000	13002000	10046000	14352000	6463300	10200000	7820600	0.0643171	0.620781	5
	LmjF.22.1290;LmjF.27.2050	ribonucleoside-diphosphate reductase small chain	25.4975	25.766	25.6668	25.1698	25.4239	25.5716		0	323.31	266	11	12	13	9	10	11	994760000	1198300000	1118600000	792650000	945300000	1047200000	47370000	57060000	53268000	37745000	45014000	49868000	0.145071	0.254983	14
	LmjF.19.0140	Associated kinase of Tb14-3-3	22.8117	21.5544	22.8026	20.2939	20.0171	19.0405		0	109.64	47	4	3	4	2	2	1	220860000	92395000	219480000	38565000	31832000	16176000	7361900	3079800	7316100	1285500	1061100	539210	0.00992416	2.60573	7
	LmjF.16.1000;LmjF.16.1030;LmjF.16.1020;LmjF.16.1010;LmjF.16.1040;LmjF.16.1015;LmjF.16.1005	Protein of unknown function (DUF3184)	21.6903	21.733	21.048	21.5474	21.6627	22.0844		0	11.474	88	4	5	3	5	4	4	142120000	146390000	91060000	128730000	139430000	186780000	3383900	3485600	2168100	3064900	3319800	4447100	0.375087	-0.274425	5
	LmjF.36.5130	hypothetical protein, conserved	22.4343	23.0602	23.0497	22.6222	23.6607	23.7407		0	88.814	67	1	2	2	2	2	2	113350000	174920000	173650000	129120000	265230000	280340000	5667400	8745800	8682600	6455900	13261000	14017000	0.300882	-0.493146	5
	LmjF.28.1840	methylthioribulose-1-phosphate dehydratase	25.1614	25.7041	25.1009	24.6557	25.0789	24.9346		0	85.171	149	5	8	6	5	6	5	562890000	819990000	539770000	396450000	531600000	481000000	37526000	54666000	35984000	26430000	35440000	32067000	0.131399	0.432415	8
	LmjF.28.2310	Eukaryotic translation initiation factor 3 subunit E	26.2849	26.7416	26.318	26.3731	25.9729	26.0478		0	323.31	501	16	19	16	15	12	12	1880600000	2580900000	1924100000	1999100000	1514800000	1595500000	81763000	112210000	83657000	86916000	65859000	69371000	0.173456	0.31691	20
	LmjF.30.1120	importin alpha	26.5078	26.4597	26.4191	25.1765	26.2339	25.6205		0	323.31	351	14	15	14	13	15	14	1813000000	1753600000	1704900000	720490000	1499500000	980120000	95419000	92295000	89732000	37921000	78922000	51585000	0.0631295	0.785257	18
	LmjF.15.0040	Possible lysine decarboxylase	24.9672	24.9622	25.1462	24.4268	24.3493	25.0591		0	318.31	120	7	6	7	5	4	7	590390000	588350000	668380000	405960000	384720000	629250000	32800000	32686000	37132000	22553000	21373000	34958000	0.150409	0.413432	8
	LmjF.28.1820	Replication factor A protein 1	26.1006	26.1041	25.9709	25.1711	25.6385	25.7865		0	323.31	405	17	21	20	16	20	22	1654900000	1659000000	1512700000	868930000	1201400000	1331200000	71954000	72129000	65770000	37779000	52233000	57877000	0.0506929	0.526515	24
	LmjF.16.1610	prohibitin	26.1732	26.6686	26.1024	25.0748	24.9605	25.2507		0	160.56	334	17	19	17	14	9	12	1362000000	1920100000	1296800000	636100000	587650000	718600000	75668000	106670000	72043000	35339000	32647000	39922000	0.00346926	1.21941	20
	LmjF.25.1620	hypothetical protein, conserved	27.0067	26.9627	26.6267	25.7982	26.0167	25.4789		0	39.207	275	10	8	8	9	8	10	1753000000	1700300000	1347100000	758570000	882590000	607950000	134840000	130790000	103620000	58351000	67892000	46765000	0.00502703	1.10072	13
	LmjF.13.0160	protein kinase A regulatory subunit	25.8726	25.7884	25.9186	24.2121	24.655	25.3354		0	162.67	259	9	10	9	8	6	8	1597300000	1506700000	1649100000	505270000	686850000	1100800000	61436000	57952000	63427000	19434000	26417000	42337000	0.0267178	1.12569	10
	LmjF.03.0790	hypothetical protein, conserved	24.9608	24.6298	24.9634	24.0125	24.6446	25.0141		0	6.1176	3	1	2	2	1	1	1	522500000	415380000	523410000	270770000	419650000	542140000	32656000	25961000	32713000	16923000	26228000	33884000	0.399942	0.294287	3
	LmjF.28.1370	haloacid dehalogenase-like hydrolase	24.3187	24.3695	24.2755	23.7721	23.8589	23.7303		0	38.19	51	2	2	3	2	2	1	292940000	303460000	284310000	200560000	213000000	194830000	20924000	21675000	20308000	14326000	15214000	13917000	0.000330539	0.534118	3
	LmjF.30.3090	RNA-binding protein 42 (RNA-binding motif protein 42)	26.2686	26.6816	26.4352	24.8826	25.2219	24.7118		0	262.16	303	5	6	6	4	4	4	1374300000	1829900000	1542500000	525860000	665250000	467140000	80840000	107640000	90736000	30933000	39133000	27479000	0.00136734	1.52301	7
	LmjF.31.0160	DNA-directed RNA polymerase II subunit 2	22.0025	21.3932	21.3741	20.6045	20.9772	21.3284		0	55.537	81	7	5	6	4	4	6	273100000	179020000	176670000	103630000	134180000	171160000	4201600	2754200	2718000	1594300	2064300	2633200	0.102419	0.619908	10
	LmjF.36.6090	ABC1 family	23.9353	24.046	23.9272	25.8219	25.7992	25.9409		0	206.29	83	7	7	6	8	6	8	384980000	415700000	382850000	1423600000	1401300000	1546000000	16041000	17321000	15952000	59317000	58389000	64417000	5.46639e-06	-1.88452	10
	LmjF.09.1490	cytochrome b5-like protein	27.6854	28.0097	27.7824	26.7135	26.7428	26.2724		0	323.31	200	4	4	5	4	3	4	1510900000	1891800000	1616000000	770280000	786070000	567370000	215840000	270249984	230850000	110040000	112300000	81053000	0.0022596	1.24963	6
	LmjF.35.3560.2;LmjF.35.3560.1	CRAL/TRIO, N-terminal domain/CRAL/TRIO domain containing protein	21.7798	22.4053	21.5665	21.2659	21.0608	21.5123		0	35.629	62	2	4	2	2	1	2	72011000	111100000	62114000	50430000	43750000	59823000	3600500	5554900	3105700	2521500	2187500	2991200	0.0877888	0.637529	5
	LmjF.35.3540	pre-rRNA-processing protein PNO1	22.401	22.3961	22.4758	21.5302	21.4534	21.8755		0	120.18	29	1	1	1	1	1	1	71998000	71755000	75827000	39371000	37331000	50016000	5538300	5519600	5832900	3028500	2871600	3847400	0.00369679	0.804626	3
	LmjF.27.0760	ras-related protein RAB1A	28.6135	28.3855	28.7493	28.2454	28.4529	28.4482		0	323.31	503	12	12	12	11	12	11	5749900000	4909300000	6317100000	4454800000	5143900000	5127200000	410710016	350660000	451220000	318200000	367420000	366230016	0.187247	0.200637	12
	LmjF.14.1480	glutathione-S-transferase/glutaredoxin	23.7296	23.1332	23.3449	20.7432	20.4498	20.1709		0	93.041	57	4	4	4	2	1	1	208650000	138000000	159810000	26329000	21483000	17706000	13910000	9200200	10654000	1755200	1432200	1180400	0.000253843	2.94796	9
	LmjF.32.0450;LmjF.19.0060	40S ribosomal protein S2	29.2968	29.4312	29.1433	28.3432	28.7036	28.9594		0	323.31	1303	25	24	24	22	23	23	11211000000	12306000000	10080000000	5788900000	7431900000	8873400000	659500032	723900032	592920000	340520000	437169984	521969984	0.0344015	0.6217	25
	LmjF.21.0490	DnaJ protein	26.0074	26.1106	25.6376	24.5977	25.0271	25.7392		0	323.31	187	10	9	10	9	8	10	1618900000	1739000000	1252900000	609340000	820610000	1344200000	67454000	72457000	52203000	25389000	34192000	56010000	0.0927459	0.797205	11
	LmjF.07.0060	cytochrome c1, heme protein, mitochondrial	28.4653	28.3166	28.2294	27.5773	27.6234	27.6919		0	323.31	436	11	11	10	9	10	9	4447300000	4011800000	3776400000	2403100000	2481100000	2601700000	370609984	334320000	314700000	200260000	206760000	216810000	0.000764597	0.706282	11
	LmjF.11.0700	anion-transporting ATPase-like protein	23.3303	22.876	23.6271	22.866	22.0317	23.3054		0	62.715	66	4	4	4	3	2	5	210930000	153960000	259120000	152890000	85752000	207310000	10547000	7698000	12956000	7644600	4287600	10366000	0.27745	0.543466	6
	LmjF.34.3560	Ankyrin repeats (3 copies)/Ankyrin repeats (many copies)	23.9795	24.1315	24.097	22.1912	22.5917	22.5422		0	10.158	75	6	5	6	4	4	5	380440000	422690000	412720000	110140000	145380000	140480000	16541000	18378000	17944000	4788600	6320800	6107700	0.000265086	1.62766	7
	LmjF.15.0410	hypothetical protein, conserved	23.9112	22.8948	23.5372	21.8045	21.5915	21.5669		0	4.0889	33	5	4	4	4	3	2	504820000	249550000	389530000	117210000	101120000	99410000	15776000	7798500	12173000	3662800	3160000	3106600	0.00424334	1.79342	5
	LmjF.30.0480	bystin	21.2225	22.4399	21.4155	20.2966	19.7722	18.377		0	11.577	62	4	5	4	3	2	1	61171000	142240000	69930000	32197000	22385000	8511000	2446800	5689600	2797200	1287900	895410	340440	0.0322248	2.2107	7
	LmjF.27.1810;LmjF.27.1805	Phosphoenolpyruvate carboxykinase [ATP], glycosomal	27.8658	27.8154	27.967	27.7044	28.2603	28.2294		0	323.31	911	23	24	23	25	26	27	7338000000	7086000000	7871000000	6560900000	9645200000	9441100000	244600000	236200000	262370000	218700000	321510016	314700000	0.382965	-0.18192	30
	LmjF.35.3700	Gim5A protein	27.4389	27.9869	27.5963	26.9859	26.642	26.4445		0	323.31	412	11	11	10	9	11	8	2911100000	4256100000	3246800000	2126500000	1675500000	1461200000	181940000	266000000	202920000	132910000	104720000	91322000	0.0123449	0.983259	12
	LmjF.20.1640	Suppressor of G2 allele of SKP1	26.2633	26.2388	26.296	24.3752	25.2979	24.9611		0	323.31	232	10	9	12	6	9	8	1047100000	1029500000	1071100000	282880000	536260000	424620000	80547000	79191000	82392000	21760000	41250000	32663000	0.00679647	1.38798	14
	LmjF.36.0050	PUF1	23.9376	24.2235	24.2235	20.4339	19.9856	17.5906		0	323.31	255	7	9	10	3	2	1	433820000	528920000	528890000	38245000	28033000	5329300	16067000	19589000	19589000	1416500	1038200	197380	0.00570159	4.7915	22
	LmjF.28.0690	serine/threonine protein phosphatase catalytic subunit	26.0319	26.2137	26.1031	25.2428	25.5266	25.1123		0	93.271	285	11	13	11	9	10	8	1029200000	1167300000	1081200000	595560000	725060000	544050000	68611000	77821000	72078000	39704000	48337000	36270000	0.0035011	0.822323	14
	LmjF.20.0220	hypothetical protein, conserved	21.8232	21.3869	21.1789	21.1539	21.5762	21.5321		0	41.02	23	2	2	2	2	2	1	141000000	104200000	90211000	88663000	118820000	115240000	3710500	2742200	2374000	2333200	3126700	3032500	0.864513	0.0422694	2
	LmjF.18.0820	hypothetical protein, conserved	23.1264	22.9504	23.0817	22.8026	22.4416	22.825		0	323.31	443	28	30	32	26	22	23	1300200000	1151000000	1260500000	1038900000	808870000	1055100000	9156600	8105300	8877100	7316100	5696300	7430200	0.0546747	0.363089	43
	LmjF.32.3310	dihydrolipoamide dehydrogenase	27.5263	27.9158	27.4994	26.8801	27.3913	27.5861		0	323.31	716	20	21	20	22	19	20	4832900000	6330600000	4743200000	3087700000	4401000000	5037000000	193310000	253220000	189730000	123510000	176040000	201480000	0.22162	0.361362	26
	LmjF.01.0520	long-chain-fatty-acid-CoA ligase	25.3632	25.2563	25.2851	26.0355	26.3596	26.4652		0	323.31	412	15	14	14	17	16	17	1381100000	1282500000	1308400000	2201000000	2755300000	2964600000	43159000	40077000	40886000	68782000	86103000	92645000	0.00177927	-0.985256	19
	LmjF.25.1560	CMGC/CLK family protein kinase	20.778	21.3376	20.7559	20.2194	19.8203	20.5563		0	223.62	32	3	4	4	3	2	3	71920000	106000000	70829000	48831000	37031000	61677000	1798000	2650000	1770700	1220800	925790	1541900	0.0565439	0.758471	8
	LmjF.36.3880	eukaryotic translation initiation factor 3 subunit i	26.3955	26.5067	26.5259	26.2196	26.5726	26.3966		0	323.31	324	12	15	12	12	11	10	1500600000	1620900000	1642700000	1328400000	1696600000	1501800000	88272000	95346000	96627000	78141000	99802000	88340000	0.507395	0.0797806	16
	LmjF.30.3450	hypothetical protein, conserved	22.385	23.6123	22.5176	21.9937	21.2136	19.8811		0	294.96	64	2	6	4	4	2	1	120500000	282120000	132090000	91874000	53500000	21243000	5477200	12824000	6004300	4176100	2431800	965610	0.0681567	1.80884	10
	LmjF.34.3380	aldose 1-epimerase-like protein	24.1268	24.1795	24.085	22.2359	23.7773	22.9854		0	37.597	71	3	4	4	1	3	2	293110000	304000000	284730000	79031000	230030000	132870000	18319000	19000000	17795000	4939400	14377000	8304300	0.0642171	1.1309	4
	LmjF.25.2010	2,4-dihydroxyhept-2-ene-1,7-dioic acid aldolase	28.6586	28.7658	28.5327	27.4108	28.217	28.2859		0	285.13	345	8	10	9	8	8	7	4661000000	5020600000	4271600000	1962700000	3432100000	3600000000	423729984	456409984	388329984	178430000	312009984	327270016	0.0778604	0.681108	10
	LmjF.20.0810	vesicular-fusion protein nsf	24.4084	24.1027	24.3616	24.0544	24.3763	24.571		0	216.26	324	19	17	20	16	19	20	957480000	774640000	926900000	749130000	936400000	1071700000	22267000	18015000	21556000	17422000	21777000	24924000	0.821035	-0.043019	25
	LmjF.06.0700	C2 domain/Ankyrin repeats (3 copies)	24.6506	24.6054	24.4461	23.3023	23.78	23.8754		0	69.283	87	4	4	4	3	4	3	605740000	587040000	525720000	237920000	331290000	353950000	26337000	25524000	22857000	10344000	14404000	15389000	0.00821485	0.914806	5
	LmjF.35.0050	2-oxoisovalerate dehydrogenase beta subunit, mitochondrial precursor	25.2145	25.521	25.5243	24.4025	24.572	25.0687		0	109.15	241	7	8	10	7	7	9	661880000	818550000	820440000	376990000	424000000	598240000	38934000	48150000	48261000	22176000	24941000	35191000	0.0302816	0.7389	13
	LmjF.36.6540	similarity to endo-1-like protein	24.2973	24.6807	24.4679	23.0087	23.9069	22.751		0	6.0454	88	3	3	3	1	2	1	226790000	295820000	255250000	92835000	173020000	77648000	20617000	26893000	23204000	8439600	15729000	7058900	0.026581	1.25975	3
	LmjF.21.1290	vesicle-associated membrane protein	26.0539	25.952	25.5258	24.472	24.9955	25.1191		0	172.85	212	5	5	5	4	4	5	1044900000	973670000	724610000	349070000	501760000	546640000	69661000	64912000	48308000	23271000	33450000	36443000	0.0185289	0.981639	6
	LmjF.22.0780	NADH-cytochrome b5 reductase	25.6388	25.6311	25.4577	23.5647	23.9069	24.3528		0	318.41	212	10	10	10	7	4	7	835910000	831490000	737310000	198510000	251660000	342800000	52245000	51968000	46082000	12407000	15729000	21425000	0.0022712	1.63441	14
	LmjF.07.0900;LmjF.18.0640	CAMK/CAMKL family protein kinase	28.0285	28.1405	28.069	26.3006	26.2678	26.6003		0	49.78	237	10	10	11	9	8	9	3011800000	3254800000	3097500000	909210000	888750000	1119200000	273800000	295889984	281590016	82655000	80795000	101740000	0.000107601	1.68979	13
	LmjF.18.0560	vacuolar ATP synthase subunit c	25.4673	25.4071	25.3443	25.0853	24.9457	25.6524		0	166.28	187	9	8	8	6	7	8	1020600000	978880000	937160000	783180000	710920000	1160300000	46390000	44495000	42598000	35599000	32315000	52740000	0.460902	0.178435	11
	LmjF.22.1410	centrin-4	27.289	27.3841	26.9468	26.5754	25.7783	26.342		0	323.31	409	12	11	12	13	9	10	1639900000	1751600000	1293600000	999950000	575510000	850630000	163990000	175160000	129360000	99995000	57551000	85063000	0.0229011	0.974743	13
	LmjF.36.2710	mitochondrial ATP-dependent zinc metallopeptidase	22.6535	23.017	22.6133	21.9481	22.7465	21.1865		0	169.35	92	6	7	6	5	8	3	224320000	288590000	218150000	137570000	239260000	81140000	6597600	8487800	6416100	4046200	7037000	2386500	0.162433	0.800869	14
	LmjF.35.1180;LmjF.35.1190	NADH-dependent fumarate reductase	25.3712	24.9758	25.461	24.2029	24.881	24.7995		0	323.31	408	25	24	27	25	23	26	2690800000	2045700000	2863600000	1197300000	1915700000	1810400000	43400000	32996000	46187000	19311000	30898000	29200000	0.0695422	0.641523	33
	LmjF.36.4170	oxidoreductase	25.8486	26.0347	26.0297	25.0688	25.7865	25.7982		0	323.31	218	6	6	6	5	7	6	1087600000	1237400000	1233100000	633480000	1041800000	1050300000	60425000	68742000	68506000	35194000	57876000	58348000	0.166815	0.419863	7
	LmjF.33.2300	udp-glc 4-epimerase	26.0841	26.1002	25.9488	25.186	25.6313	25.748		0	83.411	134	8	8	8	6	6	7	1565000000	1582600000	1424900000	839790000	1143400000	1239800000	71136000	71937000	64769000	38172000	51973000	56355000	0.0424449	0.522598	11
	LmjF.13.1100.2;LmjF.13.1100.1	leucyl-tRNA synthetase	25.6864	25.4787	25.76	24.5191	25.1125	24.7497		0	323.31	465	28	27	30	22	26	21	2970000000	2571700000	3125300000	1322300000	1995200000	1551600000	53999000	46758000	56823000	24042000	36276000	28210000	0.011577	0.847947	34
	LmjF.16.0540	aspartate carbamoyltransferase	25.3441	25.3337	24.9831	24.4485	25.0347	25.5852		0	125.17	191	7	7	6	6	7	7	809290000	803460000	630110000	435010000	653060000	956450000	42594000	42288000	33164000	22895000	34372000	50339000	0.601619	0.197524	8
	LmjF.34.3430	cleavage and polyadenylation specificity factor	23.2484	23.092	23.3742	22.3231	22.9809	22.2748		0	97.473	129	10	11	11	7	8	6	358730000	321880000	391430000	188900000	298020000	182680000	9964600	8941000	10873000	5247100	8278400	5074500	0.0422775	0.711929	14
	LmjF.24.2060	transketolase	26.0467	25.9392	26.0468	25.7608	25.94	26.3797		0	139	241	6	5	6	6	4	6	1871500000	1737100000	1871600000	1535100000	1738100000	2357500000	69316000	64337000	69320000	56857000	64375000	87314000	0.936114	-0.0159804	6
	LmjF.29.0120	proteasome regulatory non-ATPase subunit	25.4021	25.205	25.5959	25.4489	25.3793	25.441		0	323.31	573	22	20	21	25	22	19	2128300000	1856500000	2434400000	2198500000	2094900000	2186500000	44340000	38678000	50716000	45803000	43644000	45552000	0.857204	-0.0220591	29
	LmjF.29.2300	ubiquitin carboxyl-terminal hydrolase	23.6262	23.4775	23.7964	22.9923	23.2326	23.3068		0	108.82	140	7	6	6	6	5	5	375490000	338710000	422510000	241980000	285840000	300910000	12948000	11680000	14569000	8344000	9856400	10376000	0.0260781	0.456159	7
	LmjF.26.1310	hypothetical protein, conserved	23.3869	23.785	24.1946	23.3456	22.7084	23.3527		0	3.8472	36	1	1	2	2	1	2	164540000	216810000	288000000	159890000	102800000	160680000	10969000	14454000	19200000	10659000	6853600	10712000	0.107722	0.653257	3
	LmjF.30.2630	replication factor C, subunit 2	23.0552	23.0216	23.3091	21.7674	22.8434	22.9451		0	321.83	79	5	5	6	4	4	5	148170000	144750000	176670000	60684000	127940000	137280000	8715900	8514900	10393000	3569700	7525600	8075400	0.190593	0.610012	9
	LmjF.10.0910	small GTP-binding protein Rab11	26.27	26.3124	26.2397	25.7652	26.2657	25.7433		0	323.31	263	10	9	10	8	9	10	971020000	1000000000	950840000	684350000	968180000	674040000	80918000	83334000	79237000	57029000	80682000	56170000	0.112007	0.349267	12
	LmjF.04.0960	adenylate kinase	25.3292	26.0114	24.9087	24.3492	25.2348	24.7778		0	116.72	170	5	5	4	4	4	4	590190000	947010000	440950000	299200000	552800000	402700000	42156000	67643000	31496000	21371000	39486000	28764000	0.200242	0.629195	8
	LmjF.23.1750	Qb-SNARE protein	23.1578	24.4841	23.9751	22.0346	22.6782	22.8129		0	22.818	104	2	5	3	2	2	3	140380000	352000000	247350000	64442000	100670000	110520000	9358400	23467000	16490000	4296100	6711500	7368100	0.04001	1.3638	5
	LmjF.23.1010	hypothetical protein, conserved	21.9141	21.5578	21.7793	21.005	21.1952	21.9741		0	198.8	60	4	3	3	4	3	5	165980000	129660000	151160000	88383000	100840000	173030000	3952000	3087100	3599200	2104400	2401000	4119700	0.3169	0.358976	6
	LmjF.33.2730	guide RNA associated protein 1	20.0246	21.4312	19.5766	21.411	22.4367	22.3601		0	73.025	20	2	4	1	3	4	5	28799000	76348000	21112000	75288000	153290000	145350000	1066600	2827700	781910	2788400	5677200	5383300	0.0564557	-1.72513	10
	LmjF.06.0260	5-3 exoribonuclease A	23.2371	23.0055	23.4629	22.736	23.3374	23.2794		0	320.38	283	18	19	23	18	19	20	771190000	656810000	901840000	544890000	826710000	794090000	9887000	8420700	11562000	6985800	10599000	10181000	0.639877	0.117567	35
	LmjF.05.0180	dihydrolipoamide branched chain transacylase	24.4153	24.3873	24.4146	23.2513	22.9999	23.6644		0	33.879	170	5	5	5	5	3	4	425100000	416940000	424900000	189710000	159380000	252610000	22374000	21944000	22363000	9984500	8388300	13295000	0.00475538	1.10056	6
	LmjF.35.4850	proteasome alpha 1 subunit	25.9695	26.0673	25.992	24.7593	25.2374	24.888		0	323.31	218	7	8	8	7	7	7	919890000	984410000	934330000	397570000	553770000	434680000	65706000	70315000	66738000	28398000	39555000	31048000	0.0019868	1.04807	9
	LmjF.21.1080	cdc2-related kinase 1	25.5893	25.5782	25.3264	24.4844	24.8978	25.3733		0	109.67	161	9	11	11	6	8	6	757280000	751440000	631080000	352070000	468900000	651970000	50485000	50096000	42072000	23472000	31260000	43464000	0.0990992	0.579444	15
	LmjF.36.3540	Domain of unknown function (DUF3846)/TPR repeat	25.0233	25.1376	24.8692	24.1402	24.7458	24.5885		0	113.85	116	6	4	7	6	6	3	579710000	627510000	520970000	314330000	478280000	428870000	34101000	36912000	30646000	18490000	28134000	25228000	0.0583721	0.518506	9
	LmjF.30.1890	Adenylate kinase, nuclear	22.6895	22.7415	22.4844	21.5062	22.1998	21.5547		0	7.0267	36	1	1	1	1	1	1	60879000	63112000	52811000	26807000	43357000	27724000	6764300	7012500	5867900	2978500	4817400	3080500	0.020214	0.884902	3
	LmjF.30.0050	MATH domain containing protein	23.8995	23.3258	23.7736	22.6804	23.0521	23.7882		0	42.666	122	6	3	6	3	3	4	453790000	304920000	415900000	194930000	252220000	420100000	15648000	10514000	14341000	6721900	8697300	14486000	0.252819	0.492732	7
	LmjF.34.0190	Domain of unknown function (DUF1935)	25.4305	25.6712	25.058	23.8762	23.8314	23.9531		0	304.44	166	9	9	9	8	9	8	859170000	1015200000	663690000	292560000	283620000	308570000	45220000	53432000	34931000	15398000	14927000	16240000	0.00117983	1.49965	10
	LmjF.26.1970	electon transport protein SCO1/SCO2	21.0612	20.952	21.2765	20.6817	21.3551	21.2103		0	87.761	36	3	2	3	3	3	3	48137000	44628000	55884000	37002000	59014000	53375000	2188000	2028500	2540200	1681900	2682400	2426200	0.952806	0.0142186	5
	LmjF.15.1010	glutamate dehydrogenase	27.0254	26.8431	27.1154	27.1631	27.5598	27.828		0	323.31	1034	37	30	36	32	38	36	7239800000	6380800000	7706100000	7964800000	10486000000	12628000000	136600000	120390000	145400000	150280000	197850000	238270000	0.066909	-0.522319	44
	LmjF.31.3160	serine/threonine-protein kinase NRKB	24.4612	24.5401	24.0506	23.4112	22.612	23.6673		0	98.265	170	6	8	6	5	4	5	485030000	512320000	364890000	234260000	134620000	279770000	23097000	24396000	17376000	11155000	6410600	13322000	0.0334817	1.12047	9
	LmjF.36.0890	eukaryotic translation initiation factor 6 (eIF-6)	27.606	27.6885	27.5631	26.2874	26.4822	26.8913		0	323.31	321	11	10	10	9	8	10	2247100000	2379300000	2181300000	900910000	1031200000	1369200000	204280000	216300000	198300000	81901000	93744000	124480000	0.00422407	1.06553	12
	LmjF.35.5320	SAC3/GANP/Nin1/mts3/eIF-3 p25 family	20.4216	20.2484	20.1723	19.4087	19.5454	19.8806		0	3.7546	24	2	3	2	2	2	2	47753000	42352000	40176000	23663000	26015000	32821000	1404500	1245600	1181600	695980	765160	965310	0.0134323	0.669208	3
	LmjF.09.0670	prefoldin subunit 2	28.1507	28.8974	28.2346	27.454	26.978	27.267		0	323.31	352	10	11	11	8	7	9	2086000000	3500200000	2210900000	1287100000	925360000	1130500000	298000000	500030016	315840000	183860000	132190000	161500000	0.0120274	1.19459	11
	LmjF.36.3290	hypothetical protein, conserved	22.5464	23.4424	21.9402	22.5602	22.144	21.6697		0	13.488	37	2	3	2	3	2	2	79629000	148190000	52314000	80395000	60248000	43369000	6125300	11399000	4024100	6184200	4634500	3336100	0.363955	0.518373	4
	LmjF.14.0850	small myristoylated protein-3	29.0176	29.4493	29.1248	27.8605	27.8979	27.7085		0	323.31	385	7	10	10	8	8	7	4347800000	5864200000	4683000000	1949500000	2000800000	1754600000	543480000	733020032	585379968	243690000	250100000	219330000	0.000638288	1.37493	13
	LmjF.32.2180	eukaryotic translation initiation factor 3 subunit k	27.2696	27.6275	26.8317	26.2944	26.6301	26.8912		0	323.31	390	9	13	11	10	8	10	2426900000	3110200000	1791700000	1234500000	1557800000	1867000000	161800000	207350000	119440000	82300000	103860000	124470000	0.0909773	0.637721	15
	LmjF.18.0010	kinetoplast polyadenylation/uridylation factor 1	21.7102	21.1523	21.3674	20.5045	19.8001	20.7438		0	45.762	53	6	5	5	4	2	4	199000000	135180000	156910000	86276000	52947000	101840000	3431000	2330700	2705300	1487500	912880	1755900	0.0314347	1.06053	8
	LmjF.04.0460	adenylosuccinate lyase	22.2475	21.715	21.7641	22.2318	21.4378	21.3028		0	7.7303	44	3	3	2	4	3	2	139410000	96388000	99722000	137910000	79541000	72432000	4979100	3442400	3561500	4925400	2840700	2586900	0.495914	0.251357	5
	LmjF.07.0720	hypothetical protein, conserved	22.041	22.217	22.1823	20.1397	21.423	21.3863		0	27.536	77	7	7	8	2	4	3	224390000	253500000	247480000	60073000	146210000	142540000	4315200	4875100	4759300	1155200	2811700	2741100	0.0520702	1.16376	11
	LmjF.36.3840	glycyl tRNA synthetase	25.9596	25.8849	25.8739	25.1342	25.4264	25.6813		0	323.31	443	16	16	16	17	16	15	2218700000	2106700000	2090700000	1252100000	1533200000	1829400000	65257000	61963000	61490000	36826000	45094000	53807000	0.0373063	0.492146	21
	LmjF.07.0850	ubiquitin-conjugating enzyme E2	23.233	23.7721	23.4855	22.4575	22.1727	22.5318		0	16.201	51	2	2	2	2	1	2	98592000	143260000	117450000	57596000	47275000	60639000	9859200	14326000	11745000	5759600	4727500	6063900	0.00431513	1.10957	4
	LmjF.13.0710	Putative GTPase activating protein for Arf	22.9881	24.132	23.4253	20.4944	22.4536	21.935		0	63.185	112	3	5	4	2	4	3	216320000	478000000	292900000	38408000	149340000	104250000	8319900	18385000	11265000	1477200	5743900	4009500	0.0488288	1.88749	12
	LmjF.36.6370	GTPase activating protein	22.73	22.8154	22.9559	21.8173	21.3782	21.6247		0	292.07	64	2	3	2	2	1	3	153050000	162380000	178990000	81301000	59965000	71136000	6956900	7381100	8136000	3695500	2725700	3233500	0.00101689	1.22704	5
	LmjF.27.2390	TPR-repeat protein	24.3819	24.1592	23.9415	23.4447	23.5967	23.9332		0	162.58	130	6	7	5	5	5	5	612140000	524550000	451100000	319680000	355210000	448500000	21862000	18734000	16111000	11417000	12686000	16018000	0.0592017	0.502672	8
	LmjF.29.2160	rab-GDP dissociation inhibitor	26.3813	26.5409	26.1276	24.7896	25.5935	25.6618		0	323.31	412	16	16	15	11	12	10	2272700000	2538500000	1906200000	754040000	1316400000	1380200000	87413000	97634000	73314000	29001000	50630000	53084000	0.030322	1.00165	18
	LmjF.11.1000	pyruvate phosphate dikinase	23.3199	23.7702	23.6792	25.4567	25.9791	26.4295		0	323.31	492	15	18	18	32	30	33	554940000	758250000	711880000	2440600000	3505700000	4790100000	10471000	14307000	13432000	46049000	66144000	90379000	0.00164122	-2.36532	36
	LmjF.04.1080	Transcriptional repressor TCF25	22.7364	22.7053	22.7903	20.849	22.1	21.865		0	28.354	34	4	5	4	3	5	3	251550000	246190000	261140000	67992000	161840000	137500000	6987600	6838600	7253800	1888700	4495500	3819500	0.0414873	1.13933	5
	LmjF.27.0250	flap endonuclease-1 (FEN-1)	23.1322	23.3261	22.8037	22.1837	22.1964	22.5926		0	68.253	46	3	4	3	4	3	4	202260000	231340000	161080000	104800000	105730000	139140000	9193800	10516000	7321600	4763800	4805900	6324700	0.0198258	0.76314	5
	LmjF.28.0940	oxidoreductase-like protein	21.1139	21.3603	21.3547	20.4192	21.0354	20.6252		0	10.666	45	3	4	4	4	4	3	102120000	121150000	120680000	63095000	96718000	72777000	2269400	2692100	2681700	1402100	2149300	1617300	0.0425111	0.58305	4
	LmjF.17.0780;LmjF.17.0620	Acyl CoA binding protein	25.3807	25.6249	25.5368	25.0227	24.6106	24.4791		0	48.249	77	2	2	2	2	2	2	305800000	362220000	340760000	238610000	179330000	163700000	43686000	51746000	48680000	34087000	25618000	23386000	0.0105433	0.809974	2
	LmjF.35.4670	katanin	20.326	21.4412	20.7244	20.2066	20.9881	20.2172		0	59.106	29	1	4	2	2	2	1	38118000	82573000	50242000	35091000	60317000	35349000	1314400	2847400	1732500	1210000	2079900	1218900	0.436161	0.359935	6
	LmjF.29.1770;LmjF.29.1760;LmjF.29.1750	paraflagellar rod protein 1D	22.6857	22.7099	22.487	24.6532	24.6919	25.3119		0	306.67	99	4	5	3	10	8	8	182160000	185240000	158720000	712380000	731780000	1124600000	6746700	6860800	5878600	26384000	27103000	41653000	0.000552277	-2.2581	12
	LmjF.30.2610	RNA-binding protein	25.8726	25.8535	25.1493	24.0092	24.7147	24.3882		0	68.15	127	6	6	5	4	4	4	614380000	606280000	372140000	168850000	275340000	219570000	61438000	60628000	37214000	16885000	27534000	21957000	0.0160832	1.25444	6
	LmjF.31.3100	DnaJ domain containing protein	23.8284	24.1238	23.8274	23.2763	23.3281	22.889		0	5.2765	68	3	2	2	2	2	1	134060000	164530000	133970000	91433000	94782000	69908000	14896000	18281000	14885000	10159000	10531000	7767500	0.0109828	0.76207	3
	LmjF.24.2320	mitogen-activated protein kinase kinase 4	23.2843	23.2617	23.1677	22.0459	22.4356	23.05		0	6.0604	45	3	3	3	2	2	3	214540000	211200000	197880000	90926000	119130000	182370000	10216000	10057000	9422900	4329800	5672600	8684200	0.0688983	0.727451	5
	LmjF.22.0770	NADH-cytochrome b5 reductase	27.216	27.3571	27.1406	25.724	25.994	26.0737		0	162.18	331	12	13	13	8	9	9	2806200000	3094300000	2663300000	997630000	1203000000	1271300000	155900000	171910000	147960000	55424000	66832000	70627000	0.000448922	1.30733	16
	LmjF.25.2410	hypothetical protein, conserved	23.4703	23.4629	23.6751	23.7043	23.7954	24.3923		0	285.33	207	11	11	10	12	14	13	592730000	589650000	683090000	697050000	742510000	1123000000	11622000	11562000	13394000	13668000	14559000	22020000	0.132112	-0.427898	14
	LmjF.29.1110	hypothetical protein, conserved	21.3018	21.6431	21.6211	20.7595	20.9266	20.7149		0	163.54	39	2	3	3	2	2	2	80139000	101530000	99992000	55029000	61787000	53354000	2585100	3275100	3225500	1775100	1993100	1721100	0.00483356	0.72168	6
	LmjF.36.5420	branch point binding protein	23.2231	23.7787	23.9083	22.1816	22.9506	22.7606		0	318	71	4	5	6	4	4	3	176240000	259030000	283400000	85625000	145910000	127910000	9791200	14391000	15744000	4756900	8106000	7105900	0.0323255	1.00576	10
	LmjF.11.0590	3-methylcrotonoyl-CoA carboxylase beta subunit	27.665	27.5408	27.898	25.6264	25.931	25.7056		0	323.31	1143	29	27	29	25	21	23	8299600000	7615300000	9754400000	2020100000	2495000000	2134100000	212810000	195260000	250110000	51797000	63975000	54721000	0.000150203	1.94695	33
	LmjF.25.2340	AGC essential kinase 1	26.482	26.1796	26.3655	26.0402	26.1963	26.4964		0	117.28	298	9	11	11	11	11	10	1968400000	1596100000	1815700000	1449100000	1614700000	1988000000	93732000	76004000	86461000	69007000	76890000	94668000	0.573524	0.0980829	12
	LmjF.36.5390	phosphoribosylpyrophosphate synthetase	26.5249	26.5392	26.5279	25.2961	26.0528	26.1985		0	323.31	268	12	12	12	9	10	12	1255200000	1267800000	1257800000	535600000	904950000	1001100000	96558000	97522000	96756000	41200000	69611000	77006000	0.0714791	0.681515	13
	LmjF.16.0930	Snf7	23.1965	23.6054	24.1452	23.4461	22.8429	23.1929		0	81.968	73	1	2	2	2	2	2	105740000	140390000	204090000	125710000	82753000	105470000	9612800	12762000	18554000	11428000	7523000	9588500	0.208057	0.488428	7
	LmjF.36.2130	ATP-dependent RNA helicase DBP2A	24.2851	24.0656	24.2081	23.211	23.887	23.9172		0	218.37	165	10	10	12	10	10	10	735960000	632090000	697690000	349560000	558460000	570280000	20443000	17558000	19380000	9710000	15513000	15841000	0.0979656	0.514539	16
	LmjF.09.0520	Flagellum attachment zone protein 3	22.6316	23.3376	22.5322	22.5422	22.4549	23.1655		0	51.581	75	6	6	4	6	6	7	259930000	424010000	242620000	244310000	229960000	376330000	6498300	10600000	6065400	6107900	5749100	9408300	0.755218	0.112904	10
	LmjF.35.3230	cystathione gamma lyase	28.6218	28.6464	28.5874	27.6135	28.0066	28.0485		0	323.31	582	11	9	9	9	10	10	7435300000	7563100000	7259900000	3696300000	4854100000	4997200000	413070016	420169984	403329984	205350000	269670016	277620000	0.00642001	0.728976	14
	LmjF.32.1370	G5-interacting protein	27.2888	27.3334	27.6984	23.2279	22.8455	23.8211		0	185.91	212	19	19	19	9	6	9	5246600000	5411600000	6969400000	314360000	241170000	474260000	163960000	169110000	217790000	9823800	7536600	14821000	0.000186251	4.14202	19
	LmjF.02.0370	proteasome regulatory non-ATPase subunit 6	25.808	25.6983	25.5187	24.3123	25.4177	24.9779		0	323.31	304	14	14	14	11	9	9	1703700000	1578900000	1394100000	604130000	1299900000	958260000	58747000	54444000	48072000	20832000	44823000	33044000	0.0806986	0.772352	19
	LmjF.31.2170.2;LmjF.31.2170.1	ARM-like helical domain-containing protein	20.1813	20.5812	20.4365	18.105	18.8971	18.8324		0	22.163	31	4	4	4	1	2	1	84419000	111390000	100750000	20017000	34663000	33142000	1189000	1568800	1419100	281930	488210	466790	0.00306776	1.78819	4
	LmjF.25.0730;LmjF.25.0720	eukaryotic initiation factor 5a	30.4402	30.5796	30.4474	29.2803	29.6845	29.3506		0	323.31	441	7	8	6	7	7	6	13112000000	14441000000	13177000000	5868000000	7765300000	6161000000	1456899968	1604600064	1464099968	652000000	862809984	684560000	0.00137512	1.05061	8
	LmjF.36.3070	fibrillarin	27.6748	27.6094	27.1541	26.4953	27.0786	27.3656		0	323.31	483	13	12	11	8	10	12	2357000000	2252500000	1642900000	1040600000	1559100000	1902200000	214270000	204770000	149350000	94597000	141730000	172930000	0.175542	0.499644	15
	LmjF.29.1270	Heat shock protein 100 kDa	21.3204	21.6469	21.7159	23.5256	23.4745	23.4428		0	220.01	171	5	7	8	16	15	15	133550000	167460000	175680000	615880000	594420000	581520000	2618700	3283600	3444700	12076000	11655000	11402000	0.00010265	-1.91988	22
	LmjF.20.0560	cytidine triphosphate synthase	25.4998	25.5337	25.4919	25.0986	25.5312	25.7753		0	165.74	335	17	17	19	16	16	18	1233600000	1262900000	1226900000	934120000	1260700000	1493200000	47447000	48574000	47188000	35928000	48489000	57430000	0.849528	0.0401166	21
	LmjF.04.0950;LmjF.04.0750	60S ribosomal protein L10	29.6097	29.7513	29.5865	28.838	28.7779	29.1471		0	323.31	1233	26	24	24	24	23	23	8192300000	9037400000	8061600000	4798400000	4602600000	5945200000	819230016	903740032	806160000	479840000	460260000	594520000	0.00438398	0.728172	26
	LmjF.14.1320	serine hydroxymethyltranferase (SHMT-S)	24.7949	25.0925	24.9647	22.6943	22.309	23.089		0	78.746	216	8	7	9	4	4	5	815020000	1001700000	916830000	190040000	145490000	249820000	29108000	35776000	32744000	6787000	5196200	8922200	0.000729738	2.25326	9
	LmjF.29.1300	hypothetical protein, conserved	23.3276	22.8727	23.4631	23.2472	22.9456	23.5129		0	33.206	60	2	3	3	5	2	3	178960000	130560000	196590000	169260000	137330000	203490000	10527000	7679900	11564000	9956700	8078300	11970000	0.956304	-0.0141309	5
	LmjF.30.0350	kinesin	24.4232	23.7928	23.8367	23.9819	24.2245	24.3884		0	110.36	144	7	6	6	6	8	7	652380000	421450000	434470000	480470000	568450000	636880000	22496000	14533000	14982000	16568000	19602000	21961000	0.484833	-0.180704	9
	LmjF.28.0890	ribonucleoside-diphosphate reductase large chain	25.3172	24.9692	25.1574	24.3052	24.9588	25.2102		0	318.27	412	20	19	22	17	21	22	1881300000	1478000000	1684000000	932840000	1467400000	1746800000	41806000	32845000	37422000	20730000	32609000	38818000	0.324383	0.323185	27
	LmjF.35.0900	hypothetical protein, conserved	26.1951	26.9821	26.5961	25.8215	25.4231	26.046		0	233.38	247	11	10	9	9	6	10	845100000	1458200000	1115900000	652300000	494880000	762110000	76827000	132560000	101440000	59300000	44989000	69283000	0.0467763	0.827546	12
	LmjF.36.5180	aldehyde dehydrogenase	24.2874	24.6542	24.3416	23.1883	23.4605	23.3239		0	58.321	102	6	8	7	5	4	5	552840000	712870000	574020000	258060000	311660000	283500000	20476000	26403000	21260000	9557800	11543000	10500000	0.00135225	1.10354	9
	LmjF.36.4650	60S acidic ribosomal protein	25.7187	25.9974	25.7054	24.852	25.705	24.7881		0	184.46	228	8	9	8	6	8	6	717890000	870850000	711300000	393660000	711080000	376620000	55222000	66989000	54715000	30282000	54699000	28971000	0.0897016	0.692173	9
	LmjF.32.0390	19S proteasome non-atpase subunit 8	26.5696	26.5408	26.4462	24.836	25.4165	25.7895		0	323.31	286	8	9	8	8	7	7	1593500000	1562100000	1462900000	479170000	716550000	927960000	99594000	97631000	91432000	29948000	44785000	57998000	0.0138595	1.17154	11
	LmjF.26.0180;LmjF.26.0170	60S ribosomal protein L7	29.3893	29.4001	29.2624	28.1439	28.8482	28.9552		0	323.31	673	17	15	15	15	11	14	7734900000	7792700000	7083700000	3262600000	5315800000	5725000000	703180032	708430016	643969984	296600000	483249984	520460000	0.0532073	0.701479	18
	LmjF.11.0180	cytoplasmic translation machinery associated protein	25.3106	24.9889	24.9307	24.4417	24.7547	24.8609		0	39.921	86	3	2	3	3	3	3	332910000	266380000	255840000	182290000	226460000	243760000	41614000	33298000	31980000	22787000	28307000	30471000	0.0861764	0.390956	3
	LmjF.35.3340	6-phosphogluconate dehydrogenase, decarboxylating	28.2152	27.9989	27.9988	27.5247	27.2162	27.9375		0	323.31	771	14	16	17	11	13	12	7167100000	6169200000	6168900000	4441200000	3586100000	5912400000	311609984	268230000	268210000	193090000	155920000	257060000	0.0816814	0.511463	18
	LmjF.36.0570	Elongation factor G1, mitochondrial	23.5839	23.602	23.6288	21.9824	22.7887	22.8118		0	323.31	100	10	12	12	6	10	9	490380000	496550000	505880000	161600000	282590000	287150000	12574000	12732000	12971000	4143500	7245800	7362800	0.0168773	1.07724	13
	LmjF.33.0920;LmjF.15.0950	40S ribosomal protein S3	28.2693	28.4202	27.9716	27.3966	27.6231	27.6726		0	323.31	524	15	19	16	18	14	14	4529400000	5028700000	3684800000	2473600000	2894100000	2995100000	323529984	359200000	263200000	176680000	206720000	213930000	0.0138598	0.656297	19
	LmjF.32.0050	protein transport protein SEC13	25.7667	25.7438	25.6413	24.6494	25.1031	25.0597		0	184.79	225	9	9	9	9	8	8	970520000	955240000	889700000	447350000	612680000	594530000	57089000	56191000	52335000	26315000	36040000	34972000	0.00645875	0.779882	10
	LmjF.35.4360	DNA polymerase epsilon catalytic subunit	22.5571	22.3753	22.4614	21.4001	21.936	21.8677		0.0039825	1.8133	17	2	3	2	1	1	2	722050000	636550000	675660000	323780000	469450000	447730000	6171300	5440600	5774900	2767300	4012400	3826700	0.0144006	0.73003	4
	LmjF.28.2400	tRNA methyltransferase complex GCD14 subunit	22.4515	22.114	20.5731	22.0079	22.2222	22.2074		0	3.4852	36	2	2	1	2	2	2	91768000	72628000	24960000	67479000	78286000	77482000	5735500	4539200	1560000	4217400	4892800	4842600	0.498426	-0.432964	3
	LmjF.17.0980	Mak10 subunit, NatC N(alpha)-terminal acetyltransferase	24.1334	24.7845	24.3266	24.6039	24.8625	25.7515		0	111.93	186	11	13	13	10	13	15	828120000	1300500000	946740000	1147500000	1372700000	2542100000	18403000	28899000	21039000	25499000	30505000	56490000	0.173336	-0.657818	18
	LmjF.18.0300	hypothetical protein, conserved	23.9626	24.4196	24.1472	21.4977	20.361	22.6788		0	288.93	87	1	4	2	2	1	2	277910000	381500000	315870000	50336000	22894000	114140000	16348000	22441000	18580000	2961000	1346700	6714300	0.0174648	2.66401	5
	LmjF.19.0400	Vesicle-trafficking protein SEC22	24.0977	23.8648	24.3655	23.6013	23.7739	23.9404		0	99.067	69	2	3	3	2	3	3	215440000	183310000	259380000	152710000	172130000	193180000	17953000	15276000	21615000	12726000	14344000	16098000	0.125542	0.337472	6
	LmjF.29.0940	5-histidylcysteine sulfoxide synthase	24.4189	24.2953	24.286	24.0468	24.3707	24.2445		0	67.471	156	10	11	11	10	13	11	964470000	885300000	879600000	745200000	932770000	854620000	22430000	20588000	20456000	17330000	21692000	19875000	0.337214	0.112789	18
	LmjF.29.1240	Hsp70 protein/TPR repeat	25.764	25.6458	25.7934	24.7192	24.9348	24.9731		0	313.82	237	14	15	16	11	11	11	2165400000	1995000000	2209800000	1049600000	1218700000	1251500000	56983000	52500000	58154000	27620000	32072000	32935000	0.000703027	0.858693	18
	LmjF.15.1140;LmjF.15.1100;LmjF.15.1060;LmjF.15.1160;LmjF.15.1120;LmjF.15.1080;LmjF.15.1040	tryparedoxin peroxidase	30.5687	30.7017	30.5371	30.0885	30.2268	30.1976		0	323.31	534	4	4	4	4	5	5	19110000000	20955000000	18696000000	13700000000	15078000000	14777000000	1592499968	1746300032	1558000000	1141699968	1256499968	1231399936	0.00277825	0.431465	5
	LmjF.33.1620	hypothetical protein, conserved	22.189	22.4412	22.1998	20.2424	21.5907	21.4179		0	86.75	93	5	5	5	3	5	4	243860000	290430000	245680000	63259000	161070000	142890000	4781500	5694700	4817300	1240400	3158300	2801800	0.050608	1.193	10
	LmjF.31.0560	mevalonate kinase	25.7274	25.2906	25.4991	25.0563	25.4327	25.4898		0	128.79	123	4	4	4	3	4	4	944460000	697720000	806200000	593140000	769940000	801020000	55556000	41042000	47423000	34890000	45291000	47119000	0.388156	0.179429	4
	LmjF.18.0610	ATP-dependent zinc metallopeptidase	23.6852	23.3847	23.6263	22.7226	23.1944	23.0716		0	40.97	74	4	5	5	5	4	4	391150000	317620000	375530000	200710000	278360000	255650000	13488000	10952000	12949000	6921100	9598600	8815600	0.0278873	0.569204	6
	LmjF.35.1420	peroxisome targeting signal 1 receptor	23.9825	24.4438	24.025	23.4892	22.7293	24.1607		0	323.31	148	7	7	6	4	3	5	298340000	410750000	307280000	211950000	125160000	337570000	16575000	22820000	17071000	11775000	6953400	18754000	0.190653	0.690713	10
	LmjF.35.1830	hypothetical protein, conserved	24.2296	24.1575	24.3177	24.0099	24.3596	24.4229		0	40.286	173	10	12	9	10	11	11	786840000	748480000	836410000	675700000	861070000	899700000	19671000	18712000	20910000	16893000	21527000	22492000	0.840821	-0.0292524	13
	LmjF.13.0780	CMGC/MAPK protein kinase	22.1886	22.4153	21.1891	21.0465	21.6946	22.5657		0	26.361	85	3	4	3	4	3	5	124290000	145430000	62163000	56312000	88244000	161410000	4780200	5593400	2390900	2165800	3394000	6207900	0.793468	0.16212	5
	LmjF.28.1360	haloacid dehalogenase-like hydrolase-like protein	22.7783	22.8174	22.273	21.9829	22.3339	22.3153		0	17.255	51	2	2	2	2	2	2	136680000	140430000	96295000	78751000	100450000	99160000	7193900	7391300	5068200	4144800	5286700	5219000	0.120033	0.41221	3
	LmjF.36.0550	cdc2-related kinase 3	23.1148	24.3082	23.9994	22.8528	22.7154	23.0946		0	17.738	105	5	7	7	6	5	7	145340000	332370000	268330000	121200000	110190000	143310000	9083600	20773000	16770000	7575100	6886700	8957100	0.069921	0.919868	8
	LmjF.18.0600	Zn-finger in Ran binding protein and others/FYVE zinc finger	23.5901	23.5943	23.6308	21.3767	22.3349	22.5851		0	87.258	76	2	2	2	2	2	2	214670000	215300000	220810000	46287000	89931000	106960000	12628000	12665000	12989000	2722800	5290100	6291900	0.0150039	1.50622	5
	LmjF.24.0320	fumarate hydratase	24.3194	24.9785	24.2731	23.2559	24.6793	24.3285		0	323.31	168	9	9	9	11	11	8	732710000	1157100000	709610000	350580000	940350000	737370000	20935000	33059000	20274000	10017000	26867000	21068000	0.419722	0.43575	14
	LmjF.15.0270	replication Factor A 28 kDa subunit	24.4107	24.9506	24.4928	20.8573	21.8083	21.2683		0	104.67	63	5	5	5	1	4	2	289930000	421530000	306900000	24697000	47741000	32835000	22302000	32425000	23608000	1899700	3672400	2525800	0.000510375	3.3067	7
	LmjF.35.0110	coatomer subunit zeta	24.6008	24.5384	24.6024	24.2831	23.9163	24.1497		0	14.461	35	2	1	1	2	1	1	152660000	146200000	152820000	122490000	94995000	111670000	25443000	24367000	25471000	20414000	15832000	18612000	0.0131606	0.464139	2
	LmjF.29.0510	ADF/Cofilin	27.7	28.1058	27.6937	27.0414	26.7364	26.4044		0	7.8708	113	4	4	4	3	2	3	1962300000	2599900000	1953700000	1243100000	1006200000	799370000	218030000	288870016	217080000	138120000	111800000	88819000	0.0084645	1.1058	4
	LmjF.36.5910	2,3-diketo-5-methylthio-1-phosphopentane phosphatase	24.1778	24.1523	23.8811	22.9467	23.2471	21.7189		0	26.107	45	2	3	3	1	2	2	360580000	354250000	293560000	153610000	189160000	65581000	18978000	18645000	15450000	8084600	9955800	3451700	0.0397925	1.43283	3
	LmjF.32.1500	Metalloprotease M41 FtsH	24.9294	24.5621	24.441	22.8837	23.7843	23.6491		0	134.14	171	11	12	12	8	11	10	990490000	767900000	706010000	239900000	447840000	407790000	31951000	24771000	22775000	7738700	14447000	13155000	0.0189817	1.20514	16
	LmjF.11.0480	mRNA cap guanine-N7 methyltransferase	22.8272	22.4349	22.6147	21.5993	22.3456	22.2949		0	101.4	97	10	8	10	5	8	7	342330000	260810000	295440000	146150000	245170000	236700000	7441900	5669800	6422600	3177100	5329800	5145700	0.109668	0.545656	14
	LmjF.33.1460	RNA recognition motif. (a.k.a. RRM, RBD, or RNP domain)	23.5779	24.2878	23.7675	22.3009	22.0978	21.9979		0	14.783	48	3	4	4	2	2	2	150250000	245780000	171360000	62003000	53861000	50257000	12521000	20481000	14280000	5166900	4488400	4188100	0.00162175	1.74554	5
	LmjF.25.1090	magnesium transporter protein 2	24.0488	23.9868	23.1959	23.5747	23.875	24.2035		0	17.996	81	5	6	3	5	5	4	260310000	249360000	144120000	187410000	230780000	289780000	17354000	16624000	9608300	12494000	15385000	19319000	0.691205	-0.14063	7
	LmjF.36.3460	NIPSNAP	23.453	24.1511	23.6785	21.9978	23.5797	21.6865		0	5.3279	36	1	2	2	2	2	1	126310000	204930000	147690000	46066000	137910000	37126000	11483000	18630000	13426000	4187800	12537000	3375100	0.0972643	1.33957	3
	LmjF.18.1240	pre-RNA processing PIH1/Nop17	22.753	22.4046	22.4526	21.5709	21.5005	20.2867		0	27.618	74	7	5	6	5	5	3	282750000	222080000	229600000	124600000	118680000	51166000	7068800	5552000	5740000	3115100	2966900	1279100	0.0302223	1.41739	8
	LmjF.01.0320	poly(A) export protein	23.6403	23.2129	22.9043	23.4955	23.1347	23.5408		0	37.994	36	3	2	3	3	3	3	196120000	145840000	117750000	177380000	138150000	183060000	13075000	9722800	7850000	11826000	9209800	12204000	0.609459	-0.137847	3
	LmjF.26.1480	hypothetical protein, conserved	18.7337	20.0021	19.7992	14	14	14		0	35.357	20	1	2	2	0	0	0	18309000	44103000	38317000	0	0	0	435920	1050100	912300	0	0	0	0.000150516	5.51165	9
	LmjF.02.0550	hypothetical protein, unknown function	27.0271	27.0593	26.8403	24.9846	25.6443	25.5637		0	220.15	109	2	2	2	2	2	2	1094100000	1118800000	961200000	265590000	419560000	396770000	136760000	139850000	120150000	33199000	52445000	49596000	0.00195631	1.57799	2
	LmjF.34.0110	adenylate kinase	27.7236	28.0654	27.698	26.6636	26.9849	26.4598		0	150.73	539	13	14	14	13	11	11	2881300000	3651600000	2830600000	1381900000	1726600000	1199900000	221640000	280889984	217740000	106300000	132820000	92301000	0.00432604	1.12627	15
	LmjF.09.0600	cyclin 1	24.6367	24.7188	24.3848	22.9751	23.5841	23.8209		0	323.31	119	6	5	5	4	6	3	391260000	414200000	328590000	123680000	188630000	222280000	26084000	27613000	21906000	8245200	12575000	14819000	0.0144968	1.12007	6
	LmjF.32.0080	N-myristoyl transferase	25.1694	25.2457	25.0234	24.6605	24.3953	25.0519		0	144.08	193	11	13	13	13	9	11	792450000	835440000	716170000	556900000	463370000	730450000	37736000	39783000	34103000	26519000	22065000	34783000	0.0925531	0.443608	15
	LmjF.12.0630	alanine aminotransferase	22.4835	23.1429	22.17	21.8906	21.6394	21.9505		0	240.55	48	4	3	3	3	1	2	129010000	203770000	103810000	85536000	71867000	89159000	5864200	9262300	4718800	3888000	3266700	4052700	0.062966	0.771993	4
	LmjF.35.0030;LmjF.35.0020	pyruvate kinase	27.591	27.6402	27.7432	26.4141	27.044	27.2055		0	323.31	625	15	17	19	15	18	17	5660800000	5857300000	6290400000	2503900000	3874300000	4333300000	202170000	209190000	224660000	89423000	138370000	154760000	0.0349401	0.770281	23
	LmjF.32.2020	cop-coated vesicle membrane protein p24 precursor	24.9079	24.6372	24.8502	23.6223	24.4001	24.6748		0	6.4791	51	2	2	2	1	2	2	377760000	313120000	362940000	154950000	265670000	321400000	31480000	26094000	30245000	12913000	22139000	26783000	0.157277	0.566039	2
	LmjF.35.3250	replication factor C, subunit 3	21.6815	21.3522	21.913	20.1668	20.9043	20.8402		0	9.22	28	2	2	3	1	1	2	67267000	53540000	78975000	23542000	39252000	37544000	3363300	2677000	3948800	1177100	1962600	1877200	0.0242108	1.01177	4
	LmjF.32.0960	ubiquitin-conjugating enzyme protein	25.9343	26.0721	25.6855	24.7101	24.4933	24.9961		0	63.31	214	9	8	8	9	4	9	833600000	917130000	701540000	356820000	307010000	435030000	64123000	70548000	53965000	27447000	23616000	33464000	0.00321899	1.16415	12
	LmjF.32.0630.2;LmjF.32.0630.1	AmmeMemoRadiSam system protein A/uncharacterized protein, PH0010 family	23.6993	24.0393	23.8839	23.2058	23.7034	23.5279		0	89.977	136	2	3	4	3	4	3	136210000	172400000	154800000	96749000	136590000	120950000	13621000	17240000	15480000	9674900	13659000	12095000	0.0877768	0.395138	7
	LmjF.29.1820	Tob55	21.691	21.7487	22.0946	20.6195	20.8524	20.2754		0	7.6164	40	3	3	3	2	2	1	77868000	81048000	103000000	37054000	43543000	29189000	3385600	3523800	4478400	1611000	1893200	1269100	0.00383551	1.26231	3
	LmjF.20.1350	coatomer beta subunit	23.7423	23.5297	23.7349	22.4023	23.5265	22.7161		0	116.31	177	11	11	12	10	10	7	631470000	544970000	628250000	249450000	543740000	310060000	14033000	12110000	13961000	5543400	12083000	6890200	0.0827869	0.787329	15
	LmjF.29.2510	ATP-dependent 6-phosphofructokinase, glycosomal	25.9877	25.7965	25.9179	25.7973	25.8745	26.1543		0	190.26	355	12	10	10	11	11	10	1730000000	1515200000	1648300000	1516100000	1599500000	1941700000	66540000	58278000	63397000	58311000	61520000	74682000	0.751789	-0.0413316	16
	LmjF.36.6980	eukaryotic translation initiation factor 3 subunit c	26.3733	26.5317	26.6276	26.1227	26.7247	26.6395		0	323.31	612	25	26	25	24	29	25	3390100000	3783700000	4043600000	2849600000	4325000000	4077200000	86926000	97018000	103680000	73067000	110900000	104540000	0.943532	0.0152384	30
	LmjF.15.0610	CRAL/TRIO domain containing protein	23.044	22.9377	22.8084	21.6705	22.1505	20.674		0	16.64	84	6	6	7	5	6	2	259450000	241020000	220360000	100140000	139670000	50191000	8648400	8033900	7345300	3337900	4655500	1673000	0.031293	1.43168	7
	LmjF.29.0060	tryptophanyl-tRNA synthetase	25.1948	25.183	24.8062	24.315	23.9163	24.711		0	323.31	217	13	14	13	11	8	9	921740000	914220000	704080000	500900000	379960000	659110000	38406000	38093000	29337000	20871000	15832000	27463000	0.0465539	0.747249	16
	LmjF.34.2900;LmjF.34.2890;LmjF.34.2880;LmjF.34.2870;LmjF.32.3130	ribosomal protein L3	29.3239	29.1399	29.4571	28.3715	28.8258	29.1521		0	323.31	1074	28	30	29	27	27	26	15456000000	13606000000	16951000000	7987400000	10943000000	13721000000	671990016	591560000	736990016	347280000	475800000	596550016	0.0986072	0.523837	33
	LmjF.36.1630	clathrin heavy chain	24.688	24.5457	24.7154	23.8532	23.9901	23.7712		0	323.31	457	28	31	32	30	25	22	2567800000	2326600000	2616900000	1439700000	1582900000	1360100000	27029000	24490000	27547000	15154000	16662000	14317000	0.000711263	0.778202	38
	LmjF.23.0020	hypothetical protein, conserved	22.5755	22.7683	22.6334	21.9266	22.0544	21.2896		0	67.272	57	3	3	3	3	2	2	137500000	157170000	143140000	87698000	95823000	56392000	6250200	7144100	6506200	3986300	4355600	2563300	0.0207019	0.902182	3
	LmjF.07.0600	electron transfer flavoprotein-ubiquinone oxidoreductase	24.4621	24.3539	24.3962	23.887	24.2105	23.6938		0	111.5	155	7	7	6	6	5	4	693370000	643220000	662360000	465400000	582380000	407080000	23112000	21441000	22079000	15513000	19413000	13569000	0.0370887	0.473625	9
	LmjF.23.0080	hypothetical protein, conserved	22.2533	22.5106	22.3224	21.9291	22.0012	21.2775		0	8.663	43	3	4	3	3	2	2	129980000	155370000	136360000	103820000	109140000	66089000	4999300	5975600	5244600	3993200	4197800	2541900	0.0613062	0.626186	8
	LmjF.32.3210	Miro-like protein	25.7716	25.8007	25.5855	24.0487	24.1724	23.7019		0	270.42	244	9	8	9	8	8	6	801970000	818320000	704900000	242940000	264700000	191040000	57284000	58451000	50350000	17353000	18907000	13645000	0.000364933	1.74496	11
	LmjF.33.0240	thiol-dependent reductase 1	26.3599	25.9527	25.9005	25.224	25.4033	25.0524		0	52.058	204	5	5	5	5	5	4	1291900000	974150000	939560000	587870000	665640000	521940000	86124000	64944000	62637000	39191000	44376000	34796000	0.00884341	0.844468	5
	LmjF.10.0890	FKBP-type peptidyl-prolyl cis-trans isomerase	27.9093	28.323	27.9333	27.2599	27.811	27.7083		0	13.09	29	2	2	2	2	1	2	2520700000	3358000000	2563100000	1607100000	2354700000	2192900000	252070000	335800000	256310000	160710000	235470000	219290000	0.0990092	0.462158	2
	LmjF.04.0810	Pescadillo N-terminus/BRCA1 C Terminus (BRCT) domain containing protein	22.9357	21.0575	21.2961	22.33	22.7103	23.0254		0	35.18	56	3	2	3	5	4	4	216620000	58927000	69524000	142350000	185290000	230510000	8023100	2182500	2575000	5272300	6862600	8537400	0.211979	-0.925424	5
	LmjF.27.1460	proteasome regulatory non-ATP-ase subunit 3	24.9673	25.0664	25.1211	24.6654	24.9917	25.207		0	70.24	185	7	9	10	10	9	10	623250000	667560000	693370000	505580000	633860000	735910000	32803000	35135000	36493000	26609000	33361000	38732000	0.585759	0.0969187	11
	LmjF.36.1600	proteasome subunit alpha type-1	26.7165	26.9043	26.5833	25.3553	26.2839	25.5384		0	323.31	358	13	12	11	9	10	8	1764300000	2009600000	1608800000	686780000	1307200000	779750000	110270000	125600000	100550000	42924000	81702000	48734000	0.0278928	1.00883	14
	LmjF.23.0710	acetyl-CoA synthetase	27.0263	27.0088	27.1161	26.3451	26.6707	26.5497		0	323.31	545	19	20	19	19	20	19	4374000000	4321100000	4654700000	2727900000	3418700000	3143400000	136690000	135040000	145460000	85246000	106830000	98230000	0.00629273	0.528554	23
	LmjF.20.0080	hypothetical protein, conserved	23.8715	23.6155	23.6086	22.677	22.5884	23.032		0	172.06	140	11	9	9	7	6	7	429750000	359840000	358160000	187760000	176580000	240140000	15348000	12852000	12791000	6705700	6306500	8576500	0.00439096	0.932781	13
	LmjF.19.0190	multiprotein-bridging factor 1	26.9815	27.3052	26.9876	25.4515	26.8024	25.1565		0	127.54	128	5	5	5	4	5	4	1192600000	1492600000	1197700000	412950000	1053300000	336580000	132510000	165840000	133070000	45883000	117040000	37398000	0.0676863	1.288	10
	LmjF.18.0990	UDP-glucose pyrophosphorylase	23.2994	23.4035	23.5575	22.9404	22.9987	23.2703		0	91.707	98	4	6	6	4	4	4	258080000	277400000	308650000	201220000	209520000	252930000	10323000	11096000	12346000	8049000	8381000	10117000	0.0501459	0.350362	10
	LmjF.36.2510	Nucleoporin NUP96	22.5506	22.0333	22.5426	21.0067	22.1917	22.9245		0	23.893	31	1	2	2	5	3	5	245740000	171690000	244380000	84277000	191610000	318440000	6143500	4292300	6109400	2106900	4790300	7961000	0.597614	0.334551	5
	LmjF.21.0750	hypothetical protein, conserved	22.6684	22.1977	22.4193	21.3312	21.9551	21.7326		0	57.278	75	4	4	4	5	5	4	259980000	187600000	218750000	102890000	158570000	135900000	6666200	4810200	5609000	2638300	4065900	3484600	0.029411	0.75551	5
	LmjF.19.1590	ATP-dependent zinc metallopeptidase	23.0241	23.265	22.9137	22.2629	22.5193	22.7896		0	23.643	60	6	5	4	4	4	4	290020000	342710000	268650000	171110000	204390000	246510000	8530100	10080000	7901400	5032700	6011400	7250300	0.041818	0.543673	8
	LmjF.04.0450	cysteine peptidase, Clan CA, family C2	23.1656	21.9295	23.4568	22.4474	23.2996	23.0506		0	51.964	48	4	2	4	3	5	3	366940000	155780000	449020000	223050000	402680000	338830000	9408700	3994300	11513000	5719200	10325000	8688000	0.885103	-0.0819257	6
	LmjF.29.2360	aspartyl aminopeptidase	24.7283	24.3935	23.7557	23.7412	24.1251	24.4792		0	117.47	115	5	5	5	4	4	6	694880000	550950000	354100000	350550000	457420000	584680000	27795000	22038000	14164000	14022000	18297000	23387000	0.644582	0.177348	6
	LmjF.24.1630	Succinate dehydrogenase [ubiquinone] flavoprotein subunit, mitochondrial	26.1834	26.1076	26.3227	24.8477	25.5213	25.9732		0	323.31	343	16	15	16	16	14	15	2362500000	2241400000	2601900000	935950000	1493000000	2042000000	76208000	72304000	83932000	30192000	48160000	65872000	0.0853731	0.757191	21
	LmjF.24.1850	hypothetical predicted multi-pass transmembrane protein	21.5149	22.6074	21.777	20.1784	20.5294	19.7265		0.00043611	2.6137	31	2	2	2	1	1	1	53939000	115020000	64683000	21359000	27240000	15615000	2996600	6390000	3593500	1186600	1513400	867500	0.010659	1.82166	2
	LmjF.27.2020	D-lactate dehydrogenase-like protein	25.5192	25.5534	25.6933	24.8286	24.0703	24.5992		0	140.57	160	10	11	10	9	6	7	1154100000	1181800000	1302200000	715110000	422770000	609970000	48088000	49241000	54257000	29796000	17615000	25416000	0.00917037	1.08923	11
	LmjF.13.1360	hypothetical protein, conserved	24.2882	24.4656	24.4142	24.278	24.2846	24.3576		0	323.31	260	11	13	12	12	12	13	962880000	1088800000	1050700000	956060000	960500000	1010300000	20487000	23167000	22356000	20342000	20436000	21497000	0.231191	0.082578	14
	LmjF.35.1440;LmjF.35.1430;LmjF.32.3900	60S ribosomal protein L2	29.9617	29.667	29.8143	28.4542	29.2564	29.1127		0	323.31	684	23	23	23	20	23	22	13593000000	11081000000	12273000000	4781000000	8336900000	7546600000	1045600000	852400000	944070016	367769984	641299968	580510016	0.0287575	0.873186	24
	LmjF.05.0030	ras-like small GTPases	26.322	27.0519	26.5705	25.3497	25.5235	24.8148		0	252.1	323	7	11	9	7	8	4	1090500000	1808700000	1295600000	555870000	627030000	383670000	83888000	139130000	99659000	42759000	48233000	29513000	0.00935386	1.41874	12
	LmjF.10.0490	mitogen-activated protein kinase 3	26.3051	26.3522	25.7775	24.612	24.9512	25.056		0	87.076	243	11	11	10	9	10	9	1575400000	1627600000	1092900000	487200000	616340000	662760000	82914000	85662000	57519000	25642000	32439000	34882000	0.00504484	1.27186	12
	LmjF.05.1070	Legume-like lectin family	23.4108	23.4072	23.226	19.3735	20.7911	20.4149		0	80.699	77	4	4	5	1	2	2	211880000	211350000	186420000	12905000	34473000	26562000	11152000	11124000	9811500	679200	1814400	1398000	0.00181065	3.15485	6
	LmjF.29.1090;LmjF.29.1070;LmjF.29.1080	ribosomal protein L1a	29.8018	29.9556	29.7392	28.6413	28.9985	29.5518		0	323.31	916	19	21	19	19	20	20	14975000000	16659000000	14339000000	6699200000	8581100000	12593000000	935910016	1041200000	896200000	418700000	536320000	787030016	0.0478794	0.768312	23
	LmjF.11.0880	START domain containing protein	23.9916	24.6632	23.8124	23.7805	23.8226	24.1639		0	25.462	152	6	8	7	8	6	6	316930000	504810000	279910000	273770000	281880000	357120000	16680000	26569000	14732000	14409000	14836000	18796000	0.460193	0.233439	9
	LmjF.36.2390;LmjF.36.2380	sterol 24-c-methyltransferase	25.5472	25.7538	25.482	24.3958	24.945	25.1679		0	312.53	109	5	5	5	5	5	5	882530000	1018500000	843570000	397320000	581380000	678520000	49030000	56581000	46865000	22074000	32299000	37696000	0.0358039	0.758081	5
	LmjF.26.0030	pyridoxal phosphate containing glycine decarboxylase	20.9439	18.8024	18.8389	19.6373	19.6154	21.2119		0	39.7	33	3	1	2	2	2	4	86740000	19659000	20163000	35066000	34538000	104450000	2017200	457190	468900	815500	803220	2429000	0.517371	-0.626472	9
	LmjF.30.3380	PAS-domain containing phosphoglycerate kinase	25.722	25.4897	25.5345	24.768	25.4732	25.6364		0	145.68	201	15	16	14	14	18	13	1383700000	1177900000	1215100000	714270000	1164500000	1304000000	55346000	47116000	48603000	28571000	46579000	52159000	0.353026	0.289531	20
	LmjF.23.0430	aldose 1-epimerase-like protein	24.0548	24.3057	23.737	23.0902	23.5043	23.5341		0	124.92	81	4	5	4	3	3	3	278830000	331800000	223700000	142870000	190390000	194350000	17427000	20737000	13981000	8929500	11899000	12147000	0.0396339	0.656303	5
	LmjF.32.1840	rab11B GTPase	25.1691	25.3668	25.2688	23.5328	24.1744	23.6517		0	88.717	118	4	4	4	3	4	3	377260000	432690000	404270000	121360000	189330000	131790000	37726000	43269000	40427000	12136000	18933000	13179000	0.00194851	1.48193	5
	LmjF.26.0640;LmjF.26.0620	10 kDa heat shock protein	30.8459	31.0596	30.8515	29.7041	30.0541	29.6571		0	323.31	375	8	8	7	7	6	7	13510000000	15666000000	13562000000	6122300000	7803300000	5926400000	1930000000	2238000128	1937400064	874620032	1114800000	846620032	0.0014896	1.11388	8
	LmjF.34.2340.1;LmjF.34.2340.2	asparaginyl-tRNA synthetase	25.0642	25.2025	25.3441	24.3411	24.7977	24.5231		0	323.31	222	11	12	13	11	13	7	1052400000	1158300000	1277800000	637570000	874940000	723310000	35081000	38611000	42594000	21252000	29165000	24110000	0.0139117	0.649628	15
	LmjF.34.0210	CS domain containing protein	24.0981	24.218	24.2176	23.5399	23.7644	22.9047		0	123.8	44	2	2	2	2	2	2	143660000	156110000	156070000	97568000	113990000	62820000	17958000	19514000	19508000	12196000	14249000	7852500	0.0409525	0.774903	2
	LmjF.34.1170	hypothetical protein, conserved	21.8221	21.9143	21.6269	20.2899	20.0523	21.9663		0	14.361	43	3	3	2	1	1	1	159440000	169950000	139260000	55120000	46754000	176200000	3707800	3952300	3238600	1281900	1087300	4097600	0.169431	1.01827	5
	LmjF.09.0220	catalytic subunit of the vacuolar transporter chaperone 4	24.3879	24.4775	24.5294	23.7169	23.9893	24.0294		0	261.32	228	14	16	16	13	15	14	878100000	934410000	968600000	551500000	666110000	684890000	21952000	23360000	24215000	13788000	16653000	17122000	0.00654734	0.553083	18
	LmjF.34.0080	glucose-6-phosphate 1-dehydrogenase	24.5043	24.5963	24.4594	23.4121	24.0825	24.1092		0	323.31	175	14	15	12	9	10	11	761530000	811690000	738170000	357180000	568440000	579110000	23798000	25365000	23068000	11162000	17764000	18097000	0.0480339	0.65209	15
	LmjF.03.0540	26S protease regulatory subunit	25.7731	25.6731	25.529	26.0106	26.3828	26.6393		0	323.31	297	14	13	15	11	11	15	1318900000	1230600000	1113600000	1554900000	2012600000	2404300000	57344000	53503000	48416000	67606000	87503000	104530000	0.0248253	-0.685861	22
	LmjF.15.0990	succinate dehydrogenase	25.0241	25.2405	24.9437	23.9923	24.2514	23.6835		0	15.543	73	5	6	6	5	5	3	375310000	436060000	354950000	183560000	219680000	148200000	34119000	39642000	32269000	16688000	19971000	13472000	0.00422706	1.09369	7
	LmjF.31.0050	cyclophilin 5	26.5595	26.7737	26.4938	24.6597	25.1569	24.8972		0	63.965	239	5	5	5	4	4	4	1285800000	1491500000	1228500000	344550000	486330000	406190000	98904000	114730000	94497000	26504000	37410000	31246000	0.000514548	1.70439	5
	LmjF.05.0970	3-mercaptopyruvate sulfurtransferase	25.3492	25.1896	24.936	23.6972	24.566	24.9085		0	21.06	100	7	7	5	3	7	7	726630000	650520000	545660000	231220000	422220000	535380000	42743000	38266000	32098000	13601000	24837000	31493000	0.113511	0.767666	8
	LmjF.34.0490	importin beta-1 subunit	25.4908	25.3303	25.1274	23.6594	23.9302	24.1849		0	323.31	271	11	13	13	8	8	8	1603200000	1434300000	1246200000	450480000	543480000	648410000	47153000	42186000	36652000	13249000	15985000	19071000	0.00165972	1.39134	13
	LmjF.21.1360	hypothetical protein, conserved	25.7479	25.5229	25.3477	24.1783	24.8844	24.6605		0	31.65	119	3	2	3	2	3	2	845260000	723180000	640480000	284750000	464550000	397790000	56351000	48212000	42699000	18984000	30970000	26519000	0.0154906	0.965118	3
	LmjF.36.1340	N-acetyltransferase subunit Nat1	24.9225	24.8526	24.743	24.3782	24.5423	24.9402		0	91.333	272	13	16	16	14	14	16	1399200000	1333000000	1235500000	959430000	1075000000	1416400000	31800000	30296000	28079000	21805000	24432000	32192000	0.2783	0.219172	18
	LmjF.12.0530;CON__Q3ZBD7	glucose-6-phosphate isomerase	26.1994	26.168	26.1152	25.8621	25.9613	25.7606		0	323.31	515	14	14	14	13	14	14	2311600000	2262000000	2180600000	1829800000	1959900000	1705400000	77054000	75399000	72687000	60993000	65331000	56848000	0.00890108	0.29953	15
	LmjF.13.0050	ribonuclease HII	21.9691	22.2283	21.7174	20.7752	20.2693	22.1755		0.00085106	2.3836	28	3	3	2	2	1	3	73897000	88443000	62065000	32301000	22748000	85262000	4105400	4913500	3448100	1794500	1263800	4736800	0.201848	0.898271	3
	LmjF.29.2060	hypothetical protein, conserved	21.1039	20.5174	20.9483	20.0164	20.69	20.2019		0	43.654	16	2	1	2	2	3	2	87894000	58537000	78910000	41364000	65977000	47038000	2253700	1500900	2023300	1060600	1691700	1206100	0.106474	0.55371	3
	LmjF.36.0080	leucine carboxyl methyltransferase	25.0068	24.9422	24.7006	23.2106	23.5878	23.8341		0	27.274	78	4	5	4	2	3	3	505690000	483540000	409010000	145610000	189120000	224330000	33713000	32236000	27267000	9707300	12608000	14955000	0.00277897	1.33901	5
	LmjF.35.4700	Kinesin-13 6	23.0058	23.6169	23.6076	21.062	20.0924	20.1102		0	56.884	69	6	6	8	1	1	1	210560000	321610000	319560000	54733000	27948000	28294000	8422300	12865000	12782000	2189300	1117900	1131800	0.00139529	2.98859	12
	LmjF.34.0230	intraflagellar transport protein 81	23.659	23.3147	23.4178	22.6733	22.1818	22.6883		0	121.15	255	13	12	14	11	10	11	569520000	448620000	481870000	287620000	204580000	290610000	13245000	10433000	11206000	6688900	4757700	6758400	0.00825409	0.949315	26
	LmjF.08.0080	ATP-dependent DEAD/H RNA helicase	20.3106	19.2344	19.8136	19.3799	17.9448	19.8184		0	8.061	26	3	2	2	2	1	2	61124000	28990000	43311000	32065000	11858000	43453000	1300500	616800	921500	682240	252300	924530	0.316455	0.738548	5
	LmjF.13.1230;LmjF.13.1220	40S ribosomal protein S4	29.8553	30.0036	29.7244	28.6963	29.1717	29.2326		0	323.31	1547	33	33	32	31	31	34	15540000000	17223000000	14193000000	6959500000	9675300000	10093000000	971260032	1076400000	887049984	434969984	604710016	630819968	0.0116155	0.827542	38
	LmjF.34.1040	uracil phosphoribosyltransferase	24.3059	23.4835	24.8974	22.29	22.6834	22.7213		0	14.047	84	5	5	3	3	2	3	290360000	164200000	437510000	71792000	94297000	96807000	20740000	11728000	31251000	5128000	6735500	6914800	0.0183475	1.66406	6
	LmjF.35.0070	prohibitin	26.7868	26.9101	26.9345	25.9614	26.0474	26.3013		0	323.31	455	20	20	22	19	20	19	2199800000	2396000000	2436900000	1241400000	1317600000	1571300000	115780000	126110000	128260000	65338000	69348000	82697000	0.00228832	0.77377	23
	LmjF.33.2610	Mitochondrial-processing peptidase subunit alpha	24.6143	24.6129	24.7195	23.3935	23.9156	24.2091		0	190.6	174	6	6	6	4	5	5	487970000	487480000	524890000	209360000	300660000	368480000	25683000	25657000	27626000	11019000	15824000	19394000	0.0283752	0.809491	9
	LmjF.19.1005	4-coumarate:coa ligase-like protein	23.1904	22.8977	22.7055	21.5655	22.2551	22.8091		0	52.246	127	6	6	7	5	5	8	335030000	273510000	239380000	108630000	175190000	257200000	9572400	7814500	6839600	3103600	5005500	7348700	0.135284	0.721333	8
	LmjF.30.1100	DREV methyltransferase	23.289	24.0584	23.3826	23.6017	22.4098	23.4413		0	14.188	86	3	3	2	3	2	3	163980000	279520000	174980000	203680000	89151000	182240000	10249000	17470000	10936000	12730000	5572000	11390000	0.39311	0.425727	3
	LmjF.35.0700	vacuolar ATP synthase subunit d	22.5779	23.3169	23.1847	21.6883	22.0395	23.2536		0.00044984	2.9504	29	2	3	3	1	2	3	87650000	146290000	133480000	47311000	60350000	140010000	6260700	10449000	9534600	3379400	4310700	10001000	0.254394	0.699342	4
	LmjF.14.1040	Domain of unknown function (DUF202)	27.1699	27.6235	27.1891	26.0551	26.3932	26.5417		0	76.839	68	2	3	3	2	2	2	1056900000	1447500000	1071100000	488060000	616930000	683840000	150990000	206780000	153020000	69723000	88133000	97692000	0.00846625	0.997499	3
	LmjF.29.2470;LmjF.29.2460	60S ribosomal protein L13	30.0957	30.3067	30.103	29.2769	29.3937	29.5247		0	323.31	1116	27	25	23	24	24	22	13769000000	15937000000	13838000000	7805300000	8464000000	9268200000	1147399936	1328099968	1153200000	650449984	705340032	772350016	0.00150288	0.770049	29
	LmjF.34.1490	hypothetical protein, conserved	23.7408	23.7325	23.6672	23.1899	23.591	24.0544		0	24.868	50	2	2	2	3	3	3	238300000	236940000	226460000	162670000	214800000	296180000	14018000	13938000	13321000	9568900	12636000	17422000	0.70589	0.101711	4
	LmjF.35.2720	QA-SNARE protein putative	22.6232	22.4392	22.2138	20.9398	21.9825	19.4602		0	108.74	31	3	3	2	1	2	1	109830000	96673000	82691000	34195000	70441000	12262000	6460600	5686700	4864200	2011500	4143600	721270	0.0925914	1.63123	4
	LmjF.32.3040	protein phosphatase 2A catalytic subunit	26.3548	25.8498	25.5502	24.0937	24.7923	24.059		0	323.31	140	10	9	10	7	7	5	1458900000	1028100000	835260000	304350000	493960000	297120000	85820000	60474000	49133000	17903000	29056000	17478000	0.0087321	1.60325	13
	LmjF.15.0280	ribonucleoprotein p18, mitochondrial precursor	27.4686	28.0953	27.6004	26.8851	26.8013	26.7695		0	213.84	457	6	7	6	6	7	6	2600100000	4014800000	2848900000	1735200000	1637300000	1601700000	185720000	286769984	203490000	123940000	116950000	114400000	0.00961384	0.902786	7
	LmjF.19.1120	proteasome regulatory non-ATP-ase subunit 9	24.1833	24.2923	24.2291	23.4593	23.6918	23.4232		0	51.313	93	10	9	9	7	5	6	476240000	513620000	491630000	288320000	338750000	281210000	19050000	20545000	19665000	11533000	13550000	11248000	0.00138955	0.71016	10
	LmjF.25.0500;LmjF.25.0490	RNA-binding protein, UPB2	31.6864	32.2546	31.8255	30.6652	31.0207	30.6915		0	323.31	841	9	9	9	8	8	8	17279000000	25620000000	19029000000	8513500000	10893000000	8670600000	3455800064	5123999744	3805799936	1702700032	2178599936	1734099968	0.0053598	1.12969	9
	LmjF.33.0260	RGG-containing protein 2	23.927	24.3936	24.3006	23.4843	22.7683	21.6728		0	46.572	75	2	3	3	3	2	1	223290000	308550000	289280000	164290000	100020000	46804000	15949000	22039000	20663000	11735000	7143900	3343200	0.0455485	1.56522	4
	LmjF.29.1380	hypothetical protein, conserved	20.797	21.2981	21.2597	19.7323	19.9678	20.2022		0	29.24	34	1	1	1	1	1	1	51012000	72198000	70299000	24388000	28712000	33777000	1821900	2578500	2510700	870990	1025400	1206300	0.00544641	1.15085	4
	LmjF.36.0970	hypothetical protein, conserved	24.2976	24.461	24.1631	22.6129	23.5269	23.207		0	131.49	133	3	3	3	3	3	3	309320000	346410000	281780000	96216000	181300000	145240000	20621000	23094000	18785000	6414400	12087000	9682700	0.0133058	1.19163	5
	LmjF.20.1400	paralyzed flagella protein 16	23.6089	24.0755	24.0635	22.1869	22.2122	20.8214		0	167.62	178	6	8	8	7	4	2	345410000	477310000	473370000	128910000	131190000	50030000	12793000	17678000	17532000	4774300	4858900	1853000	0.0108928	2.17577	14
	LmjF.36.1140	short chain 3-hydroxyacyl-CoA dehydrogenase	26.1245	26.2403	25.9354	25.5648	24.7855	25.4826		0	89.214	198	5	5	6	6	5	5	951030000	1030600000	834220000	645230000	375950000	609480000	73156000	79274000	64171000	49633000	28919000	46883000	0.0351529	0.822455	6
	LmjF.09.0900	ef-hand protein 5	22.653	22.3883	22.8467	14	14	14		0	45.999	50	2	2	3	0	0	0	65952000	54897000	75429000	0	0	0	6595200	5489700	7542900	0	0	0	3.36555e-07	8.62932	5
	LmjF.04.0680	ubiquitin-conjugating enzyme E2	27.6467	28.1363	27.4424	26.4362	27.2247	26.3908		0	125.07	372	10	11	11	9	9	7	1681100000	2360300000	1459100000	726400000	1254700000	703910000	210130000	295030016	182380000	90800000	156840000	87989000	0.0358588	1.05788	12
	LmjF.21.0610	RNA helicase	22.1503	22.131	21.668	21.4781	21.0456	22.2342		0	11.065	58	4	4	3	4	2	5	167580000	165350000	119960000	105160000	77922000	177610000	4655000	4592900	3332200	2921100	2164500	4933700	0.356584	0.397149	5
	LmjF.22.0450	Acetyltransferase (GNAT) family	24.8055	24.5271	24.4992	23.1894	24.0556	24.2619		0	4.3169	77	3	3	3	2	2	3	381190000	314290000	308280000	124350000	226690000	261520000	29322000	24176000	23714000	9565100	17437000	20117000	0.0866295	0.77496	4
	LmjF.13.1060	NADH-cytochrome b5 reductase	24.5872	24.9306	24.7613	23.9643	24.4116	24.1021		0	51.071	154	8	11	10	7	8	6	478870000	607580000	540320000	310970000	424010000	342160000	25204000	31978000	28438000	16367000	22316000	18008000	0.0221171	0.600348	13
	LmjF.29.2100	Present in the outer mitochondrial membrane proteome 37	22.7294	21.7481	21.9534	21.7625	21.3568	19.9614		0	32.921	42	5	3	4	4	3	3	208630000	105670000	121830000	106730000	80567000	30626000	6954200	3522300	4061100	3557600	2685600	1020900	0.146997	1.11676	7
	LmjF.11.0240	proteasome alpha 7 subunit	26.5863	26.693	26.5904	25.7947	26.3397	25.7462		0	130.02	249	9	9	9	8	9	8	1511400000	1627400000	1515600000	873090000	1273900000	844280000	100760000	108490000	101040000	58206000	84928000	56285000	0.0266005	0.663013	10
	LmjF.15.1450	proliferative cell nuclear antigen (PCNA)	26.9695	26.9388	26.9504	26.1977	26.7233	26.5738		0	323.31	340	12	12	12	11	10	11	1708300000	1672300000	1685800000	1000600000	1440300000	1298500000	131410000	128640000	129680000	76967000	110790000	99888000	0.043977	0.454615	14
	LmjF.26.1010	hypothetical protein, conserved	24.2421	24.8068	24.1868	21.9584	23.357	21.714		0	227.57	111	3	8	6	3	4	2	396860000	586970000	381930000	81502000	214880000	68802000	19843000	29348000	19096000	4075100	10744000	3440100	0.019614	2.06873	14
	LmjF.06.0140	20S proteasome beta 6 subunit	26.3182	26.5969	26.2945	25.0094	25.8404	25.8657		0	155.95	173	9	7	7	5	5	5	1171300000	1420900000	1152300000	472820000	841150000	856030000	83668000	101500000	82308000	33773000	60082000	61145000	0.0491409	0.83136	9
	LmjF.28.1030;LmjF.28.1010	ribosomal protein S20	30.3586	30.5757	30.3454	29.3008	29.883	29.6942		0	323.31	588	14	12	12	11	12	11	8260200000	9602100000	8185400000	3967900000	5940700000	5211700000	1376700032	1600300032	1364199936	661320000	990120000	868620032	0.0128482	0.800572	14
	LmjF.17.0250	cystathionine beta-synthase	25.6097	25.4167	25.2439	25.839	25.6361	25.7834		0	37.628	163	10	10	8	9	10	9	716840000	627080000	556310000	840340000	730090000	808550000	51203000	44792000	39736000	60024000	52149000	57753000	0.0538002	-0.329386	11
	LmjF.17.0640	VID27 cytoplasmic protein	21.8661	22.5169	22.6002	22.0942	20.5753	20.2484		0	45.264	55	3	5	4	4	2	2	99384000	156040000	165310000	116410000	40623000	32386000	3822500	6001600	6358100	4477300	1562400	1245600	0.0920069	1.35508	5
	LmjF.28.0240	glycerol-3-phosphate dehydrogenase (FAD-dependent), mitochondrial	22.443	22.0547	22.7476	22.2259	21.7425	22.9495		0	9.4129	73	5	5	5	5	3	5	193860000	148120000	239440000	166780000	119290000	275410000	5701800	4356500	7042200	4905300	3508600	8100200	0.800412	0.10914	5
	LmjF.21.0710	ATP-binding cassette protein subfamily E, member 1	25.9158	25.7602	25.8727	25.4153	25.7134	26.1501		0	323.31	536	20	22	21	21	22	20	2152400000	1932300000	2089100000	1521400000	1870600000	2531900000	63304000	56833000	61443000	44747000	55018000	74467000	0.701371	0.0899925	25
	LmjF.05.1100	methyltransferase domain containing protein	23.7956	23.8822	23.7562	23.2058	23.6334	22.8835		0	36.485	70	5	5	4	4	4	2	203850000	216470000	198370000	135440000	182190000	108330000	14561000	15462000	14169000	9674500	13013000	7737900	0.0607702	0.57045	6
	LmjF.06.0880	acyl-coenzyme a dehydrogenase	21.53	23.0929	22.5008	21.4119	20.4738	20.0535		0	84.439	51	2	5	4	3	1	1	54505000	161040000	106830000	50221000	26211000	19588000	3028100	8946700	5935100	2790100	1456200	1088200	0.0465895	1.72819	9
	LmjF.14.0350	threonine synthase	22.724	21.989	21.9489	21.4026	22.183	21.7776		0	133.24	77	6	4	3	5	6	4	235560000	141520000	137640000	94251000	161900000	122230000	6928100	4162400	4048300	2772100	4761700	3595100	0.269549	0.432901	7
	LmjF.26.2700	6-phosphogluconolactonase	24.3571	24.5698	24.0695	23.3279	23.8222	23.5707		0	138.23	101	2	3	2	3	3	2	279350000	323740000	228860000	136880000	192810000	161960000	21489000	24903000	17605000	10529000	14832000	12459000	0.0203185	0.758545	4
	LmjF.26.0010	brix domain containing-like protein	21.5375	22.3418	21.0044	21.9647	23.0204	23.0777		0	17.173	78	3	4	4	5	6	7	70012000	122250000	48381000	94136000	195680000	203610000	3044000	5315400	2103500	4092900	8507900	8852600	0.116714	-1.0597	9
	LmjF.10.0200	Mitogen-activated protein kinase 10	25.8152	25.6409	25.457	24.422	24.8471	24.6688		0	323.31	224	15	15	14	12	12	10	1535000000	1360400000	1197600000	584430000	784710000	693430000	59039000	52322000	46061000	22478000	30181000	26671000	0.00351516	0.991735	17
	LmjF.36.5930	hypothetical protein, conserved	21.6036	22.5798	22.241	22.3161	21.592	21.3513		0	9.0897	54	2	6	5	5	3	4	70104000	137910000	109050000	114880000	69546000	58856000	3186600	6268800	4957000	5221600	3161200	2675300	0.394423	0.388336	7
	LmjF.28.2730	hypothetical protein, conserved	22.8487	22.9703	22.7789	20.0539	21.4089	21.7345		0	19.79	75	4	4	4	1	2	3	188830000	205430000	179920000	27211000	69607000	87233000	7553300	8217400	7196600	1088500	2784300	3489300	0.0254024	1.80017	4
	LmjF.09.1120	mitochondrial RNA binding protein 2	25.3858	25.8577	25.3185	23.414	25.2959	25.0204		0	70.607	184	5	5	5	4	5	5	482250000	668880000	460290000	122950000	453120000	374340000	43841000	60807000	41844000	11177000	41192000	34031000	0.197144	0.943931	5
	LmjF.29.0150	Putative intraflagellar transport protein B2	21.3749	21.5336	21.6058	21.3506	20.7697	21.52		0	10.966	59	3	3	3	4	2	3	95179000	106250000	111700000	93594000	62571000	105260000	2719400	3035700	3191500	2674100	1787800	3007300	0.286772	0.291281	5
	LmjF.34.0850	serine/threonine-protein phosphatase PP1	22.8118	23.1305	23.0918	21.4348	22.7969	22.5865		0	25.088	62	6	7	6	4	6	4	139900000	174480000	169850000	53859000	138460000	119670000	7362900	9183100	8939500	2834700	7287200	6298300	0.164818	0.738642	8
	LmjF.28.2620	Coatomer subunit gamma	23.7632	24.4183	24.0135	23.5273	23.9609	23.7968		0	323.31	362	17	19	20	17	16	17	768830000	1210700000	914470000	652840000	881790000	786930000	14238000	22420000	16935000	12090000	16329000	14573000	0.25575	0.30333	27
	LmjF.19.0020	hypothetical protein, conserved	25.9122	26.5035	26.1497	24.3637	25.4721	25.1479		0	67.378	117	4	4	4	2	4	3	1136600000	1712400000	1340000000	388590000	837780000	669170000	63147000	95134000	74446000	21588000	46543000	37176000	0.0323794	1.1939	7
	LmjF.35.1140;LmjF.35.1130;LmjF.35.1160	oligosaccharyl transferase-like protein	24.3152	24.6041	24.3054	23.9238	24.3322	23.6655		0	50.496	166	5	6	5	4	4	3	730600000	892550000	725640000	556980000	739260000	465680000	20874000	25501000	20733000	15914000	21122000	13305000	0.116386	0.434393	7
	LmjF.35.2010;LmjF.21.1780	40S ribosomal protein S6	29.3096	29.3587	29.1434	28.432	28.7506	28.7415		0	196.66	521	15	16	14	13	14	15	5988400000	6195900000	5336800000	3259200000	4064800000	4039100000	665379968	688430016	592979968	362140000	451640000	448790016	0.00697292	0.629236	18
	LmjF.07.0290	Uncharacterised protein family (UPF0172)	24.665	24.9394	24.84	23.4123	22.9049	23.5623		0	59.069	60	3	3	3	2	1	3	239420000	289560000	270290000	100470000	70680000	111480000	26602000	32173000	30032000	11164000	7853300	12387000	0.0020846	1.52161	3
	LmjF.35.4810	BRCA1 C Terminus (BRCT) domain containing protein	23.3109	23.4394	23.234	23.0649	23.2607	23.382		0	3.6689	55	3	3	3	2	3	3	197720000	216120000	187460000	166720000	190940000	207710000	10406000	11375000	9866100	8774900	10050000	10932000	0.449395	0.0922095	3
	LmjF.06.1100	peripherally associated ATOM36	23.0001	23.3266	22.8677	21.8032	22.7589	22.2481		0	28.817	56	3	3	3	2	3	3	134230000	168320000	122460000	58553000	113560000	79704000	8389300	10520000	7653700	3659500	7097600	4981500	0.061275	0.794737	3
	LmjF.27.2660;LmjF.02.0740;LmjF.01.0830	peptidyl dipeptidase	24.0815	23.7469	23.9747	23.1703	23.5005	23.4291		0	45.101	98	5	5	5	3	5	4	603560000	478650000	560510000	320940000	403490000	384000000	17752000	14078000	16486000	9439400	11867000	11294000	0.0156592	0.567795	5
	LmjF.18.1380	pyruvate dehydrogenase E1 component alpha subunit	27.8806	27.8118	27.7325	26.6252	29.0298	28.9848		0	323.31	515	17	17	18	13	13	14	4942200000	4712100000	4459900000	2070300000	10961000000	10625000000	247110000	235610000	223000000	103510000	548070016	531260000	0.637402	-0.404984	18
	LmjF.35.1210	Degradation arginine-rich protein for mis-folding	26.6197	27.0555	26.5527	25.7194	25.9872	25.7913		0	55.225	111	6	7	7	4	7	5	1031200000	1394800000	984350000	552490000	665180000	580710000	103120000	139480000	98435000	55249000	66518000	58071000	0.00675495	0.909966	12
	LmjF.23.1165	coronin	25.1077	24.5694	24.8191	23.3623	24.7987	24.2163		0	26.496	72	6	6	6	5	6	6	940060000	647270000	769600000	280350000	758770000	506760000	36156000	24895000	29600000	10783000	29184000	19491000	0.187797	0.706315	6
	LmjF.17.0140	peptidase T, metallo-peptidase, ClanMH, family M20B	23.1859	23.1983	23.4343	23.0886	23.156	23.2936		0	43.963	47	2	3	3	3	4	4	238550000	240610000	283370000	223010000	233670000	257040000	9542200	9624400	11335000	8920200	9346600	10282000	0.406816	0.0933882	5
	LmjF.27.1440	Snf7	24.9484	25.7541	25.0153	24.7627	25.2985	24.8325		0	106.25	96	3	4	4	4	4	4	323750000	565910000	339120000	284650000	412680000	298770000	32375000	56591000	33912000	28465000	41268000	29877000	0.423035	0.274666	5
	LmjF.17.0130	hypothetical protein, unknown function	21.6753	21.339	21.4878	20.3834	21.3495	21.4244		0	4.4169	30	3	3	3	1	3	3	127260000	100800000	111750000	51978000	101540000	106940000	3348900	2652600	2940900	1367800	2672100	2814300	0.268391	0.448248	4
	LmjF.36.6020	OTU-like cysteine protease	22.952	22.7136	23.1951	22.5777	22.8246	23.2151		0	5.0712	54	2	2	2	3	3	3	129820000	110050000	153650000	100160000	118850000	155800000	8114000	6878100	9603300	6260000	7428200	9737600	0.744218	0.0810706	4
	LmjF.31.0220	hypothetical protein, conserved	24.5381	24.4616	24.4509	22.6752	23.2188	23.4846		0	34.962	28	1	1	2	1	1	1	170540000	161720000	160530000	46881000	68338000	82159000	24362000	23103000	22933000	6697400	9762500	11737000	0.00480006	1.35736	2
	LmjF.26.1910	deoxyhypusine hydroxylase	23.7019	23.9514	23.2142	22.3826	22.7625	23.1993		0	35.06	113	4	4	3	4	3	4	177390000	210870000	126510000	71083000	92500000	125210000	13645000	16221000	9731400	5467900	7115400	9631400	0.0584051	0.841021	6
	LmjF.36.1160	AmmeMemoRadiSam system protein B	24.0478	23.7847	24.0826	21.4158	22.3642	23.1028		0	9.07	48	5	6	5	2	3	4	346850000	289010000	355320000	55952000	107970000	180160000	17342000	14451000	17766000	2797600	5398700	9008200	0.027953	1.67743	6
	LmjF.16.1600	eukaryotic translation initiation factor 4 gamma 3	23.7999	24.1926	23.6854	23.4754	23.3287	22.9659		0	37.614	172	9	9	7	8	6	5	408920000	536840000	377730000	326560000	294970000	229400000	14604000	19173000	13490000	11663000	10535000	8192800	0.042032	0.635924	14
	LmjF.13.0520	Protein of unknown function (DUF1014)	23.569	23.765	23.5961	22.2462	22.5567	21.9895		0	24.634	43	2	3	2	2	1	1	149320000	171070000	152160000	59697000	74032000	49966000	12444000	14255000	12680000	4974800	6169300	4163800	0.00140363	1.3792	5
	LmjF.30.0580	AMP-binding enzyme	23.9398	23.8831	23.8386	22.997	23.1193	23.5029		0	188.31	81	7	7	7	5	3	6	482770000	464130000	450020000	251140000	273340000	356610000	16092000	15471000	15001000	8371300	9111500	11887000	0.0118113	0.680766	8
	LmjF.23.0360	NADP-dependent alcohol dehydrogenase	24.2147	24.306	24.1461	23.6405	23.5861	23.6399		0	155.87	109	3	3	3	2	2	2	292050000	311110000	278480000	196160000	188890000	196070000	19470000	20741000	18565000	13077000	12593000	13071000	0.000269761	0.600101	6
	LmjF.36.0940;LmjF.36.0930	40S ribosomal protein S18	30.7447	31.2964	30.7338	29.8408	30.1267	30.0986		0	323.31	1206	23	21	23	24	23	21	16193000000	23735000000	16072000000	8653800000	10551000000	10347000000	1799200000	2637199872	1785699968	961539968	1172300032	1149699968	0.0120055	0.902945	25
	LmjF.35.4860	Mitochondrial import receptor subunit ATOM40	25.9602	26.0334	26.0481	25.1845	25.1674	25.7532		0	248.78	233	6	7	8	7	6	5	1305700000	1373600000	1387700000	762620000	753650000	1131100000	65284000	68681000	69385000	38131000	37683000	56557000	0.0293546	0.64556	8
	LmjF.31.0140	ubiquitin carboxyl-terminal hydrolase	25.5684	25.6321	25.4306	22.8402	24.149	22.827		0	323.31	162	8	9	8	5	8	3	796120000	832060000	723620000	120150000	297650000	119050000	49758000	52004000	45226000	7509200	18603000	7440500	0.00682148	2.27166	9
	LmjF.10.0790	hypothetical protein, conserved	24.5835	24.3973	25.3178	24.5395	23.8087	24.3691		0	71.479	107	3	3	4	4	3	3	201120000	176770000	334580000	195080000	117550000	173350000	25140000	22096000	41823000	24385000	14694000	21668000	0.21421	0.527093	7
	LmjF.36.6470	mitogen-activated protein kinase 1	23.0085	23.6127	23.2516	21.7945	21.9337	22.0914		0	7.1578	18	2	4	3	2	3	4	185640000	282190000	219710000	80024000	88131000	98310000	8438300	12827000	9986800	3637500	4006000	4468600	0.00229308	1.35105	6
	LmjF.35.2220;LmjF.35.2210	kinetoplastid membrane protein-11	29.4197	30.0598	29.9968	29.4751	29.2452	29.8546		0	323.31	664	18	16	14	14	13	17	5026900000	7834400000	7499900000	5223800000	4454200000	6795800000	718120000	1119200000	1071400000	746259968	636320000	970830016	0.328649	0.300466	19
	LmjF.26.0820;LmjF.26.0800;LmjF.26.0810	type II (glutathione peroxidase-like) tryparedoxin peroxidase	26.2392	27.2062	26.4347	25.6894	26.428	25.7949		0	152.64	292	6	8	7	7	7	7	1029700000	2013000000	1179200000	703440000	1173800000	756800000	79211000	154840000	90709000	54111000	90289000	58215000	0.154847	0.65593	8
	LmjF.07.0870	splicing factor ptsr1-like protein	25.264	25.3461	24.7793	25.5737	25.3111	26.3033		0	71.543	267	7	8	8	6	6	8	805860000	853030000	575890000	998800000	832590000	1656200000	40293000	42651000	28794000	49940000	41629000	82812000	0.157701	-0.599582	9
	LmjF.18.1300;LmjF.18.1290;LmjF.18.1285;LmjF.18.1280;LmjF.18.1275;LmjF.18.1270;LmjF.18.1265	mitochondrial carrier protein	23.7963	23.8777	24.2476	20.2068	22.9426	22.9744		0	28.103	90	2	3	3	1	2	2	218520000	231220000	298780000	18154000	120920000	123620000	14568000	15414000	19919000	1210200	8061500	8241100	0.105645	1.93261	3
	LmjF.34.3360	D-Tyr-tRNA(Tyr) deacylase	24.7814	25.1655	25.0496	24.305	24.4212	24.3296		0	19.413	105	3	5	5	4	4	3	346050000	451580000	416730000	248730000	269580000	253000000	28837000	37632000	34728000	20727000	22465000	21083000	0.00557361	0.646904	6
	LmjF.16.0230	protein tyrosine phosphatase-like protein	26.0702	26.4894	26.2593	25.0234	25.5348	24.8523		0	5.1302	67	3	3	3	2	2	2	704560000	942110000	803210000	341030000	486110000	302890000	70456000	94211000	80321000	34103000	48611000	30289000	0.00883716	1.13614	3
	LmjF.30.3320	hypothetical protein, conserved	23.0575	23.8604	22.7561	23.2545	22.4187	23.3973		0	12.161	50	3	3	3	3	3	3	122220000	213230000	99176000	140100000	78494000	154680000	8729800	15230000	7084000	10007000	5606700	11048000	0.677405	0.201185	3
	LmjF.35.2910	dynein light chain	24.9101	25.4645	25.5185	24.5474	24.8502	25.0261		0	246.9	83	3	3	3	2	2	3	189170000	277810000	288380000	147110000	181470000	205000000	31528000	46301000	48064000	24519000	30245000	34167000	0.110252	0.489811	3
	LmjF.24.1510;LmjF.24.1500	translationally controlled tumor protein (TCTP)	29.9231	30.9363	30.5198	29.7274	29.8483	29.4645		0	323.31	600	13	14	13	13	13	13	8144200000	16437000000	12316000000	7110900000	7732600000	5926200000	1018000000	2054700032	1539500032	888870016	966579968	740780032	0.0686248	0.779668	14
	LmjF.30.1250	pyridoxal kinase	26.5417	26.925	26.1458	25.1905	25.9328	26.0027		0	133.12	166	7	7	6	6	6	5	1367600000	1783900000	1039500000	536080000	896780000	941260000	97689000	127420000	74247000	38292000	64056000	67233000	0.0734289	0.828834	8
	LmjF.10.0950	translation initiation factor eIF-2B subunit beta	22.6009	22.8287	22.7391	21.9861	22.2171	22.001		0	82.376	81	3	3	3	3	3	3	165390000	193680000	182030000	108010000	126760000	109130000	6361300	7449400	7001000	4154100	4875300	4197300	0.00278999	0.65484	4
	LmjF.13.1480	Ran-binding protein 1	26.2768	26.2786	25.8296	26.6352	26.4096	25.9711		0	87.918	179	8	8	7	8	7	6	650430000	651260000	477050000	833860000	713150000	526210000	81303000	81407000	59631000	104230000	89144000	65776000	0.440185	-0.21029	8
	LmjF.07.0100	metallo-peptidase, Clan ME, Family M16C	23.486	23.0354	23.2081	23.2818	23.9118	23.8034		0	106.71	174	12	10	13	13	14	12	563960000	412640000	465150000	489530000	757530000	702730000	11749000	8596800	9690500	10198000	15782000	14640000	0.146133	-0.422476	20
	LmjF.20.1550	amidohydrolase	26.2336	26.1027	25.9098	24.746	25.2641	25.5226		0	323.31	263	11	11	10	7	9	10	1183600000	1080900000	945610000	422070000	604410000	723030000	78905000	72059000	63041000	28138000	40294000	48202000	0.0215244	0.90447	11
	LmjF.17.0120	hypothetical protein, conserved	25.5742	25.555	25.4487	23.9314	23.396	25.0493		0	128.06	170	5	4	4	4	5	4	899220000	887350000	824320000	287970000	198680000	624970000	49957000	49297000	45796000	15998000	11038000	34721000	0.0456471	1.40041	6
	LmjF.18.0020	mevalonate-diphosphate decarboxylase	24.5063	24.1853	24.3406	24.3817	24.3294	24.5831		0	63.974	76	4	4	4	5	4	5	500450000	400620000	446120000	459030000	442690000	527810000	23831000	19077000	21244000	21858000	21080000	25134000	0.50955	-0.0873165	7
	LmjF.29.2800	inosine-adenosine-guanosine-nucleosidehydrolase	24.432	22.8866	22.9174	23.2312	22.5895	22.4863		0	170.23	76	3	2	3	3	2	3	452680000	155090000	158440000	196930000	126230000	117510000	22634000	7754500	7921900	9846500	6311400	5875400	0.315452	0.643014	3
	LmjF.30.2070	Domain of unknown function (DUF814)	25.5955	25.5259	25.4733	24.7275	24.358	25.3162		0	114.79	114	5	4	5	4	3	5	608410000	579770000	558980000	333350000	258030000	501320000	50701000	48314000	46582000	27780000	21502000	41777000	0.0601078	0.731	9
	LmjF.15.0820	GDP dissociation inhibitor	19.3428	20.1395	19.3731	20.8718	21.2503	21.0351		0	5.4004	22	1	2	1	3	3	3	27261000	47356000	27839000	78669000	102270000	88102000	664900	1155000	679010	1918800	2494400	2148800	0.00712465	-1.43394	3
	LmjF.30.3190	3-hydroxy-3-methylglutaryl-CoA reductase	23.9121	24.184	23.8001	23.5869	23.9545	23.4194		0	47.476	108	5	5	5	4	5	3	299910000	362120000	277510000	239410000	308870000	213170000	15785000	19059000	14606000	12600000	16256000	11219000	0.184828	0.311749	6
	LmjF.33.1630	cyclophilin 4	28.1145	28.4338	28.171	27.4888	27.6136	27.3982		0	323.31	376	9	9	9	9	8	10	2906000000	3626100000	3022100000	1883500000	2053600000	1768800000	290600000	362609984	302209984	188350000	205360000	176880000	0.00315852	0.739555	11
	LmjF.34.2730	GPI transamidase subunit 16	20.8933	20.7379	21.2209	20.8436	20.4756	20.496		0	7.8567	25	4	3	4	3	2	2	64275000	57710000	80655000	62097000	48115000	48801000	1947700	1748800	2444100	1881700	1458000	1478800	0.136332	0.345662	4
	LmjF.36.4460	hypothetical protein, conserved	27.018	27.314	26.5359	25.3135	26.7456	26.4527		0	246.94	132	4	4	4	3	4	4	1359000000	1668500000	973010000	416990000	1125200000	918440000	135900000	166850000	97301000	41699000	112520000	91844000	0.185764	0.785367	5
	LmjF.32.1960	1-acyl-sn-glycerol-3-phosphateacyltransferase-like protein	23.4499	23.95	23.0861	21.3304	21.6282	22.483		0	7.2898	45	3	3	2	2	1	3	160410000	226880000	124670000	36917000	45379000	82068000	11458000	16206000	8904800	2636900	3241400	5862000	0.0169424	1.68149	3
	LmjF.26.1710	cytochrome c oxidase subunit V	28.3127	28.9178	28.3179	27.4484	27.8444	27.8213		0	229.54	616	11	13	12	11	11	11	3667500000	5578700000	3680700000	2014500000	2650900000	2608800000	333409984	507150016	334609984	183140000	240990000	237160000	0.0271618	0.811469	17
	LmjF.36.6750	prolyl endopeptidase	24.2658	23.9479	24.278	23.5775	24.3345	24.2751		0	203.96	157	8	6	9	7	9	5	746310000	598740000	752640000	463160000	782720000	751170000	20171000	16182000	20342000	12518000	21155000	20302000	0.722146	0.101503	11
	LmjF.32.1280	RNA polymerase-like protein	21.6631	21.1559	21.26	22.7513	22.6806	22.5081		0	3.2455	24	2	1	2	3	2	3	36530000	25701000	27624000	77661000	73950000	65617000	3320900	2336400	2511300	7060100	6722700	5965200	0.00165796	-1.287	3
	LmjF.01.0490	long-chain-fatty-acid-CoA ligase	23.4351	23.1499	23.2607	22.2553	22.2325	22.5212		0	4.5175	51	5	5	5	4	4	3	362900000	297820000	321590000	160190000	157690000	192630000	11341000	9307000	10050000	5006100	4927700	6019600	0.00160845	0.94555	5
	LmjF.15.1300	ubiquitin hydrolase	20.0802	19.5226	20.7768	20.2765	21.5857	20.9792		0	76.922	58	3	3	7	6	10	8	80918000	54981000	131150000	92714000	229750000	150900000	1108500	753170	1796500	1270100	3147300	2067100	0.192475	-0.820607	11
	LmjF.21.1070;LmjF.21.1060	40S ribosomal protein S23	29.3518	29.6096	29.2513	28.2532	28.599	28.6156		0	74.418	292	9	10	9	8	8	7	4795900000	5734200000	4473100000	2239600000	2846200000	2879100000	685129984	819169984	639009984	319940000	406590016	411300000	0.00454224	0.914937	10
	LmjF.19.0320	intraflagellar transport protein 52	23.8463	23.3317	23.8621	21.9731	23.1823	22.7497		0	52.616	115	8	8	8	5	6	6	482610000	337820000	487940000	131740000	304590000	225680000	15082000	10557000	15248000	4116800	9518600	7052500	0.056977	1.04501	10
	LmjF.16.1370	hypothetical protein, conserved	23.7934	24.0784	23.7672	23.5997	23.8373	23.5759		0	7.7722	92	2	2	2	2	2	2	116310000	141710000	114210000	101690000	119900000	100030000	14539000	17714000	14277000	12712000	14988000	12504000	0.183614	0.208707	2
	LmjF.28.0490	propionyl-coa carboxylase beta chain	23.1741	22.4968	23.6131	23.3665	23.5159	23.0182		0	63.019	126	6	4	7	7	8	7	246070000	153890000	333600000	281200000	311860000	220870000	9464300	5918700	12831000	10815000	11995000	8495000	0.595242	-0.205533	11
	LmjF.21.0250;LmjF.21.0240	hexokinase	29.2543	29.3969	28.9748	27.6826	28.7886	29.1946		0	323.31	1454	25	23	25	22	23	28	16649000000	18379000000	13717000000	5600900000	12056000000	15975000000	640360000	706899968	527590016	215420000	463700000	614409984	0.235579	0.653421	35
	LmjF.22.1140	adaptor complex AP-1 medium subunit	23.706	23.2938	23.2491	21.3381	22.4067	22.1523		0	128.02	64	5	5	6	2	4	3	287360000	215950000	209360000	55672000	116760000	97887000	13684000	10283000	9969300	2651000	5560200	4661300	0.0148217	1.45056	7
	LmjF.08.0960	Dpy-30 motif containing protein	24.0439	25.0721	23.8522	23.3784	23.7329	23.5554		0	56.278	92	4	7	4	4	3	5	518870000	1058200000	454310000	327110000	418250000	369840000	17296000	35274000	15144000	10904000	13942000	12328000	0.122185	0.767185	8
	LmjF.34.2470;LmjF.10.0070	ribosomal protein l35a	28.8865	28.8184	28.914	27.3144	27.7325	28.4903		0	101.17	334	10	12	11	8	9	9	4466400000	4260500000	4552300000	1502100000	2007000000	3393700000	496270016	473390016	505820000	166900000	223000000	377070016	0.0409361	1.02731	14
	LmjF.07.0650	vacuolar-type Ca2+-ATPase	23.0526	23.2328	23.2375	22.7029	22.7319	22.6482		0	100.65	204	7	11	10	11	8	7	469800000	532310000	534060000	368680000	376170000	354960000	8700000	9857600	9890000	6827400	6966100	6573300	0.00186079	0.479972	16
	LmjF.21.1569	Exocyst complex component EXO99	17.8141	17.4126	17.5845	14	14	14		0.0028158	1.8977	3	2	1	1	0	0	0	9448300	7153100	8058100	0	0	0	230450	174470	196540	0	0	0	6.46232e-06	3.60373	2
	LmjF.35.1460	hypothetical protein, conserved	24.5924	24.6281	24.3667	22.1418	23.0532	21.2295		0	87.972	89	7	6	6	2	4	1	430040000	440810000	367760000	78668000	147960000	41800000	25296000	25930000	21633000	4627500	8703700	2458800	0.0109778	2.38758	10
	LmjF.35.2740	galactokinase-like protein	24.0062	23.7478	24.0388	22.8996	22.8276	22.1943		0	35.546	105	5	4	6	4	3	3	454950000	380310000	465350000	211260000	200980000	129570000	16850000	14086000	17235000	7824500	7443600	4799000	0.00597611	1.29047	7
	LmjF.35.2350	aminopeptidase P	24.858	24.6354	24.6702	24.3335	24.0994	24.6038		0	58.407	143	6	6	6	6	6	6	699400000	599410000	614050000	486240000	413400000	586430000	30409000	26061000	26698000	21141000	17974000	25497000	0.0803722	0.375614	7
	LmjF.06.0560	deoxyuridine triphosphatase	24.9419	25.085	24.9279	24.8709	24.7082	24.2079		0	63.452	103	3	4	3	4	4	3	419010000	462700000	414950000	398870000	356330000	251920000	32231000	35592000	31919000	30682000	27410000	19378000	0.131366	0.389301	5
	LmjF.30.3130	valyl-tRNA synthetase	24.6772	24.5236	25.06	24.2646	24.3075	24.614		0	89.691	257	17	17	17	15	16	13	1314500000	1181700000	1714000000	987590000	1017400000	1258200000	26827000	24117000	34980000	20155000	20763000	25678000	0.138224	0.358193	21
	LmjF.33.0310	ATP-binding cassette sub-family F member 1	25.3715	25.2001	25.2438	24.2753	25.2243	25.2811		0	323.31	243	12	11	12	10	14	14	1172100000	1040700000	1072800000	548210000	1058400000	1100800000	43410000	38546000	39732000	20304000	39198000	40772000	0.355237	0.344929	16
	LmjF.31.0960;LmjF.31.0950;LmjF.31.0930;LmjF.31.0920	sodium stibogluconate resistance protein	22.6669	22.7769	22.7747	21.9417	22.4432	21.7423		0	102.92	55	2	2	2	2	2	2	239730000	258730000	258320000	145020000	205290000	126290000	6659100	7186900	7175700	4028300	5702500	3508100	0.0301037	0.69712	2
	LmjF.35.2440	Fumarylacetoacetate (FAA) hydrolase family	22.0801	21.7888	21.5165	20.8347	20.3942	21.6694		0.0050881	1.6984	26	2	2	2	2	1	2	66506000	54346000	45000000	28052000	20671000	50031000	4433800	3623100	3000000	1870100	1378100	3335400	0.111843	0.829025	2
	LmjF.24.0130	WD40/YVTN repeat-like-containing protein	22.2098	22.6014	22.4513	22.564	22.2811	22.7814		0	6.0176	39	3	4	2	3	3	4	126120000	165450000	149100000	161220000	132510000	187440000	4850900	6363400	5734600	6200800	5096600	7209000	0.546321	-0.121348	5
	LmjF.14.0240	HIT domain containing protein	25.5567	24.4236	25.2455	24.7651	25.1475	24.8476		0	42.605	75	2	3	2	2	2	2	394840000	180020000	318230000	228100000	297330000	241520000	49355000	22503000	39778000	28512000	37167000	30190000	0.686491	0.155208	3
	LmjF.01.0480	beta eliminating lyase,putative	24.6817	24.3293	24.3978	23.5446	24.5865	25.2139		0	181.12	81	4	3	3	5	5	5	565130000	442670000	464190000	256960000	529030000	817230000	26911000	21079000	22104000	12236000	25192000	38916000	0.967997	0.0212835	5
	LmjF.35.4720	lipoic acid containing carrier protein	27.9115	27.8621	27.6285	26.6806	26.2034	27.0547		0	9.8177	203	2	2	2	2	2	2	1262300000	1219900000	1037400000	537820000	386350000	696980000	252460000	243970000	207490000	107560000	77270000	139400000	0.0115329	1.15448	4
	LmjF.07.1030	peptidyl-prolyl cis-trans isomerase/rotamase	24.976	24.9677	24.1955	23.7593	24.4983	23.5097		0	126.28	80	4	3	4	4	3	4	297000000	295310000	172910000	127790000	213280000	107480000	33000000	32812000	19212000	14199000	23698000	11943000	0.115083	0.790659	5
	LmjF.25.1540	mitochondrial RNA binding complex 1 subunit	22.2951	21.7735	21.8379	21.2287	22.0557	21.098		0	49.442	56	6	4	6	3	5	3	174970000	121890000	127450000	83551000	148220000	76313000	5146200	3584900	3748600	2457400	4359300	2244500	0.211406	0.508057	8
	LmjF.06.0120	cyclophilin 2	27.531	28.1396	27.4637	27.0066	27.2162	27.0039		0	323.31	428	5	5	5	5	5	5	1939400000	2957100000	1850900000	1348300000	1559200000	1345800000	193940000	295710016	185090000	134830000	155920000	134580000	0.0482541	0.635869	6
	LmjF.20.1670	ribosome biogenesis protein	23.307	23.3166	23.2158	22.6233	22.9195	23.3778		0	16.644	46	3	4	3	2	3	3	176420000	177590000	165610000	109840000	134870000	185300000	10378000	10447000	9741800	6460900	7933300	10900000	0.239527	0.30625	4
	LmjF.25.0080	poly(A)-binding protein 3	21.4168	21.7984	21.496	22.2282	22.3355	22.8511		0	14.802	47	2	3	3	4	4	6	95191000	124010000	100560000	167040000	179940000	257250000	2799700	3647200	2957600	4913100	5292300	7566100	0.0159833	-0.901197	10
	LmjF.36.1250;LmjF.07.0680	40S ribosomal protein S9	28.4649	28.9338	28.5283	28.0765	27.8424	27.8206		0	152.83	437	14	14	14	14	12	14	4075600000	5640900000	4258500000	3113600000	2647300000	2607600000	370510016	512809984	387140000	283049984	240660000	237050000	0.0122934	0.729183	17
	LmjF.05.0520	nuclear receptor binding factor-like protein	22.6045	22.0331	22.4984	21.1528	22.121	21.7112		0	4.0113	20	2	1	2	1	2	1	102030000	68668000	94803000	37302000	72978000	54933000	6377200	4291700	5925200	2331400	4561100	3433300	0.096161	0.717054	2
	LmjF.31.0680	C2 domain containing protein	23.1864	23.433	23.2605	21.5813	22.3677	22.8621		0	4.6812	73	1	2	2	1	2	2	95455000	113250000	100490000	31377000	54117000	76242000	9545500	11325000	10049000	3137700	5411700	7624200	0.054558	1.02296	4
	LmjF.11.1130;LmjF.11.1110	60S ribosomal protein L28	29.3184	29.4503	28.9812	27.8501	28.4048	28.5141		0	97.542	184	6	6	6	6	5	6	5355400000	5868200000	4239300000	1935600000	2843100000	3066800000	669430016	733529984	529910016	241950000	355390016	383350016	0.0161542	0.993587	8
	LmjF.34.2580	ALBA-domain protein 3	30.1281	30.5416	30.25	28.9871	29.5425	29.0889		0	323.31	909	11	12	10	11	11	11	10561000000	14066000000	11492000000	4788900000	7037500000	5139000000	1173400064	1562899968	1276899968	532100000	781939968	571000000	0.0063639	1.10037	12
	LmjF.32.0910	Alpha/beta hydrolase family	22.9708	22.6818	21.8814	20.563	21.3623	21.247		0	24.164	58	3	3	2	2	3	2	147970000	121110000	69540000	27883000	48525000	44798000	8220300	6728300	3863400	1549100	2695800	2488800	0.0239439	1.4539	3
	LmjF.26.0680	Protein of unknown function (DUF2012)	23.5169	25.436	25.1043	24.4221	24.4934	24.2252		0	66.85	85	2	3	3	3	3	3	132030000	499320000	396770000	247280000	259810000	215720000	12003000	45393000	36070000	22480000	23619000	19611000	0.636168	0.30547	4
	LmjF.03.0750	TatD related DNase	22.7675	22.493	22.5796	20.5845	22.1245	21.8033		0	83.724	97	3	3	3	3	4	4	221350000	182990000	194320000	48742000	141740000	113450000	7140200	5903000	6268300	1572300	4572300	3659600	0.0802106	1.10933	4
	LmjF.16.0760	transaldolase	26.8306	27.4268	26.8963	26.4586	26.4909	26.3189		0	43.763	159	6	6	7	7	7	6	1432200000	2165000000	1499000000	1106700000	1131700000	1004500000	119350000	180420000	124910000	92223000	94309000	83709000	0.0326877	0.628442	7
	LmjF.25.0910	cyclophilin a	29.8813	30.1714	29.825	28.7464	28.9903	29.1453		0	323.31	431	3	3	4	3	3	3	10878000000	13301000000	10462000000	4953500000	5865900000	6531300000	988940032	1209200000	951110016	450320000	533270016	593760000	0.00321438	0.998593	4
	LmjF.35.1760	proteasome complex subunit Rpn13 ubiquitin receptor	23.558	24.489	23.9565	23.3877	22.2834	23.8335		0	21.526	87	3	4	2	3	3	2	197600000	376740000	260460000	175610000	81678000	239180000	12350000	23546000	16279000	10975000	5104900	14949000	0.193725	0.832927	6
	LmjF.13.1460	programmed cell death 6 protein-like protein	23.4033	23.4034	23.5738	23.5365	23.9018	23.3589		0	28.571	68	2	2	2	2	2	2	110940000	110950000	124860000	121670000	156730000	107580000	11094000	11095000	12486000	12167000	15673000	10758000	0.458841	-0.138887	2
	LmjF.27.1390;LmjF.27.1380	60S acidic ribosomal protein P0	29.412	29.2856	29.2384	27.8105	28.1273	28.8397		0	323.31	474	17	17	17	16	14	15	9286300000	8507500000	8233200000	3060200000	3811400000	6245400000	714329984	654419968	633320000	235400000	293190016	480420000	0.0270183	1.05283	19
	LmjF.32.0850	polypyrimidine tract-binding protein	22.2273	23.7131	23.264	19.96	22.7849	22.01		0	15.091	60	4	5	4	1	3	2	103110000	288790000	211530000	21418000	151760000	88693000	4910000	13752000	10073000	1019900	7226900	4223500	0.193745	1.48316	6
	LmjF.35.2190;LmjF.24.2210	60S ribosomal protein L12	29.1151	28.9653	28.8086	28.5718	28.5051	28.7833		0	96.351	227	3	3	3	3	3	3	4651800000	4192900000	3761300000	3192000000	3047700000	3696000000	581480000	524110016	470160000	399000000	380960000	462000000	0.0481928	0.342943	5
	LmjF.35.1470	choline/ethanolamine kinase	22.303	22.3684	22.3355	20.5391	22.3231	21.4338		0	31.333	47	5	6	6	4	6	3	175930000	184100000	179950000	51804000	178400000	96316000	5174400	5414600	5292600	1523700	5247200	2832800	0.15439	0.903622	6
	LmjF.12.0030	proteasome beta-1 subunit	25.8866	25.4452	25.918	24.7117	24.4854	25.0639		0	133.18	98	4	3	4	4	2	3	868480000	639580000	887600000	384670000	328840000	491020000	62035000	45684000	63400000	27476000	23488000	35073000	0.0118291	0.996266	5
	LmjF.32.2970	tubulin binding cofactor A-like protein	25.8623	25.9417	25.9196	23.7275	24.0118	23.9812		0	30.554	100	6	5	6	4	4	4	426990000	451160000	444300000	97228000	118400000	115920000	60999000	64451000	63472000	13890000	16915000	16560000	2.77658e-05	2.00102	8
	LmjF.20.1690	SNAP protein	24.3177	24.1591	23.7458	22.8031	22.5367	23.211		0	39.649	136	7	7	5	5	5	3	397290000	355920000	267270000	139050000	115610000	184490000	20910000	18733000	14067000	7318400	6084500	9709800	0.00923413	1.22392	9
	LmjF.33.0610	paraflagellar rod component	28.1856	28.1256	27.8709	26.9528	27.0992	26.8417		0	46.299	112	2	2	2	2	2	2	1221100000	1171400000	981830000	519580000	575070000	481080000	305280000	292860000	245460000	129900000	143770000	120270000	0.000847149	1.09613	2
	LmjF.35.2150	short chain dehydrogenase	25.391	25.0902	25.5076	24.8542	25.0773	25.03		0	317.26	97	6	5	5	5	5	6	968030000	785830000	1049500000	667230000	778830000	753700000	44001000	35720000	47705000	30329000	35401000	34259000	0.0729517	0.342479	6
	LmjF.36.1635	poly-zinc finger protein 2	25.9729	27.1445	26.2021	23.7968	23.406	23.8526		0	65.955	172	3	3	3	3	2	2	461030000	1038500000	540420000	102010000	77802000	106040000	65861000	148360000	77203000	14573000	11115000	15148000	0.00201978	2.75473	5
	LmjF.33.0830	2,4-dienoyl-coa reductase fadh1	22.0442	20.8533	21.7592	20.5438	20.8919	21.53		0	40.887	96	5	4	5	5	3	4	181640000	79565000	149080000	64199000	81724000	127180000	4324800	1894400	3549500	1528600	1945800	3028100	0.288316	0.563668	9
	LmjF.23.0550	ubiquitin-activating enzyme E1	23.9694	23.8106	24.1642	22.6579	23.9236	24.1752		0	141.62	211	10	12	11	8	13	10	854110000	765090000	977590000	344120000	827420000	985080000	16425000	14713000	18800000	6617800	15912000	18944000	0.456359	0.395812	16
	LmjF.26.1060	RNA recognition motif. (a.k.a. RRM, RBD, or RNP domain)	22.2574	22.6489	22.6097	20.8598	20.7279	22.051		0	3.3509	29	2	2	3	1	1	2	65177000	85493000	83204000	24739000	22577000	56486000	5013600	6576400	6400300	1903000	1736700	4345100	0.0421574	1.29242	3
	LmjF.06.0960	cell cycle associated protein MOB1	24.8643	24.9198	24.959	23.1711	23.6157	24.0927		0	28.578	131	4	5	6	4	5	4	305420000	317400000	326150000	94449000	128540000	178910000	30542000	31740000	32615000	9444900	12854000	17891000	0.00856007	1.28786	6
	LmjF.04.0290	Alcohol dehydrogenase GroES-like domain containing protein	22.2055	22.3056	21.8929	21.2416	20.5609	20.9715		0	6.4805	35	2	3	3	2	3	2	87056000	93306000	70098000	44631000	27844000	37010000	4836400	5183700	3894300	2479500	1546900	2056100	0.00661412	1.20998	5
	LmjF.29.2440	35-cyclic nucleotide phosphodiesterase	21.5731	21.5579	21.6226	20.6333	20.9812	21.1448		0	11.641	37	3	3	3	2	3	2	118560000	117310000	122700000	61803000	78659000	88104000	3119900	3087200	3228900	1626400	2070000	2318500	0.0119579	0.664779	4
	LmjF.15.0050	cytochrome-b5 reductase	24.5116	24.9157	24.5131	21.3061	23.3127	23.1563		0	99.322	124	6	6	6	3	3	3	430530000	569720000	430970000	46670000	187540000	168270000	23918000	31651000	23943000	2592800	10419000	9348200	0.035457	2.05513	6
	LmjF.35.5310	ribosome-interacting GTPase 2	23.2245	23.2931	22.9102	22.3971	23.2746	23.4847		0	220.21	74	3	5	2	4	5	5	215620000	226120000	173410000	121510000	223230000	258240000	9801000	10278000	7882100	5523100	10147000	11738000	0.810538	0.0904738	7
	LmjF.32.1200	proteasome regulatory non-ATP-ase subunit	23.9896	24.0293	24.449	23.3545	23.4533	23.8305		0	25.331	77	2	6	4	4	4	5	266510000	273930000	366450000	171600000	183750000	238690000	16657000	17121000	22903000	10725000	11485000	14918000	0.0418293	0.609884	7
	LmjF.22.0670	prefoldin 5-like protein	24.8937	25.7045	24.4575	24.0149	24.1072	25.382		0	323.31	254	10	10	8	8	8	7	311700000	546780000	230370000	169520000	180710000	437260000	31170000	54678000	23037000	16952000	18071000	43726000	0.417639	0.517148	11
	LmjF.22.0460;LmjF.22.0420	40S ribosomal protein S15	31.11	31.0735	30.8586	29.7228	30.4287	30.0407		0	323.31	332	10	10	10	9	9	10	11588000000	11299000000	9735200000	4430000000	7226600000	5522500000	2317600000	2259699968	1947000064	886009984	1445299968	1104499968	0.0122134	0.949953	10
	LmjF.32.2130	RNA recognition motif. (a.k.a. RRM, RBD, or RNP domain)	25.3232	25.3582	25.3692	22.3485	21.4848	25.2571		0	77.053	87	5	5	8	4	3	5	1007500000	1032300000	1040200000	128170000	70436000	962370000	41980000	43012000	43341000	5340500	2934800	40099000	0.11181	2.32008	8
	LmjF.12.0520	vacuolar ATP synthase subunit	25.9725	26.4232	26.0173	24.2667	25.1104	24.8656		0	208.94	83	3	3	3	2	3	2	329220000	449930000	339600000	100920000	181110000	152850000	65844000	89986000	67919000	20184000	36223000	30569000	0.008553	1.39013	3
	LmjF.25.2120	eukaryotic translation initiation factor 3 subunit j	25.5937	26.3903	25.4666	24.8935	25.3397	25.433		0	102.29	127	3	4	3	3	3	3	506360000	879570000	463680000	311670000	424620000	452990000	50636000	87957000	46368000	31167000	42462000	45299000	0.149125	0.594807	4
	LmjF.36.4450	mitochondrial intermediate peptidase	22.511	22.7096	22.8867	21.4175	22.7276	22.6475		0	39.448	62	4	4	6	5	6	5	191260000	219490000	248160000	89632000	222250000	210240000	5977000	6859100	7754900	2801000	6945200	6570000	0.373316	0.438232	8
	LmjF.33.0720;LmjF.15.1000	60S ribosomal protein L6	29.7292	29.7572	29.7357	28.9452	28.9767	29.1827		0	182.91	720	15	15	15	14	14	14	8899700000	9074000000	8940100000	5168700000	5282800000	6093700000	889969984	907400000	894009984	516870016	528280000	609369984	0.000709145	0.705788	15
	LmjF.35.0330	3-keto-dihydrosphingosine reductase	23.6468	23.651	23.1285	22.7172	23.5083	23.7919		0	25.597	79	3	4	2	4	4	3	249540000	250260000	174240000	131010000	226720000	275950000	13134000	13172000	9170300	6895300	11932000	14524000	0.72807	0.136287	6
	LmjF.04.1170	Double RNA binding domain protein 3	28.6767	28.5329	28.5689	26.9189	27.4661	28.2127		0	323.31	484	9	10	10	9	10	9	5149100000	4660400000	4778400000	1522500000	2225000000	3733000000	429089984	388369984	398200000	126880000	185410000	311080000	0.0483678	1.06024	11
	LmjF.35.0240	60S ribosomal protein L30	28.9642	29.3934	29.0298	27.1935	28.6556	28.1897		0	323.31	270	7	7	7	7	7	6	3142300000	4231000000	3288500000	920880000	2537200000	1836900000	523720000	705169984	548089984	153480000	422860000	306150016	0.0687443	1.11624	7
	LmjF.30.1830	splicing factor 3a	22.0958	21.5344	22.7409	20.2831	21.5971	22.302		0	92.6	81	6	5	8	4	6	5	179300000	121500000	280390000	51037000	126890000	206840000	4482400	3037500	7009800	1275900	3172300	5171100	0.347835	0.729671	9
	LmjF.07.1120	proteasome regulatory non-ATP-ase subunit	25.7408	25.4596	25.5945	24.831	24.3653	24.898		0	207.86	119	5	5	5	6	4	5	560740000	461440000	506660000	298460000	216120000	312630000	56074000	46144000	50666000	29846000	21612000	31263000	0.00842396	0.900223	6
	LmjF.13.1190	adenylosuccinate synthetase	22.6862	22.4643	22.7237	22.6641	22.9155	23.0975		0	147.37	118	7	7	8	9	11	9	276710000	237250000	283990000	272500000	324370000	367990000	6749000	5786600	6926600	6646300	7911600	8975400	0.147844	-0.267653	11
	LmjF.33.0650	hypothetical protein, conserved	22.5186	22.6362	22.3609	21.5138	19.1775	21.9998		0	17.64	55	6	7	8	4	2	5	384530000	417200000	344740000	191640000	37948000	268400000	6008400	6518800	5386500	2994400	592940	4193800	0.139866	1.60815	12
	LmjF.34.0070	ascorbate peroxidase	24.7587	24.8302	25.0057	22.5275	22.5918	23.1212		0	4.2817	59	4	3	4	2	2	2	425800000	447440000	505320000	90685000	94822000	136860000	28387000	29829000	33688000	6045600	6321400	9123700	0.000466841	2.11807	4
	LmjF.28.0960;LmjF.30.3590	40S ribosomal protein S14	30.4223	30.562	29.9296	29.2323	29.541	29.6124		0	298.27	538	12	12	12	11	11	11	8633500000	9511100000	6135800000	3784100000	4686800000	4924500000	1438899968	1585200000	1022600000	630680000	781129984	820750016	0.0198741	0.842748	12
	LmjF.31.1400	hypothetical protein, conserved	20.2327	20.7445	21.5387	21.4809	22.5459	22.15		0	15.989	50	2	3	4	2	4	4	68999000	98381000	170610000	163900000	342910000	260610000	1232100	1756800	3046500	2926800	6123500	4653700	0.067778	-1.22028	7
	LmjF.16.1180	coatomer delta subunit-like protein	24.7084	25.8947	24.901	23.5203	21.0552	23.2763		0	81.537	192	10	10	10	6	3	5	548260000	1247700000	626560000	240620000	43578000	203180000	27413000	62387000	31328000	12031000	2178900	10159000	0.0421694	2.55079	11
	LmjF.34.2290	twinfilin	23.6302	24.1947	23.3525	23.5676	22.4145	22.997		0	6.4476	20	3	4	4	4	2	3	233710000	345630000	192790000	223770000	100630000	150680000	12984000	19202000	10710000	12432000	5590500	8371400	0.152174	0.732768	5
	LmjF.14.1240	hypothetical protein, conserved	23.1755	23.4841	22.1117	23.5133	22.0024	23.2506		0	6.6338	42	3	3	2	3	3	2	113680000	140800000	54382000	143670000	50417000	119760000	9473400	11733000	4531800	11973000	4201400	9979900	0.998055	0.00161934	3
	LmjF.09.0840	Uncharacterised protein family (UPF0160)	26.1804	25.5688	25.795	24.5726	25.1543	25.2716		0	61.304	137	7	6	7	6	7	5	1216700000	796350000	931490000	399230000	597490000	648090000	76046000	49772000	58218000	24952000	37343000	40505000	0.0388893	0.848525	7
	LmjF.30.0730	co-chaperone GrpE	27.1902	27.531	27.2266	26.1004	25.7614	26.1231		0	137.52	151	6	6	6	6	6	6	1531300000	1939400000	1570500000	719480000	568790000	730890000	153130000	193940000	157050000	71948000	56879000	73089000	0.00115344	1.32096	9
	LmjF.28.0720	Sas10/Utp3/C1D family/Sas10 C-terminal domain containing protein	22.5731	22.9297	22.7875	21.7092	21.4036	20.6851		0	58.293	69	4	5	4	4	3	2	156000000	199740000	181000000	85711000	69356000	42148000	6240000	7989600	7239900	3428500	2774200	1685900	0.00952595	1.49749	7
	LmjF.01.0420;LmjF.01.0410	ribosomal protein S7	28.6058	28.9272	28.5796	27.6895	27.9384	28.3004		0	48.003	348	13	12	12	11	8	10	4085000000	5104500000	4011600000	2164500000	2572100000	3305800000	408500000	510449984	401160000	216450000	257210000	330580000	0.0255147	0.728101	14
	LmjF.36.2150	transmembrane emp24 domain-containing protein	24.2971	24.7684	24.6591	23.0929	23.7115	22.7337		0	53.847	61	2	3	3	2	2	1	288600000	400080000	370890000	125250000	192300000	97647000	20614000	28577000	26492000	8946600	13736000	6974800	0.0119356	1.39548	3
	LmjF.22.0030;LmjF.04.0470	60S ribosomal protein L11 (L5, L16)	28.2069	28.7905	28.3511	27.1937	27.3929	27.2618		0	323.31	282	10	9	8	6	8	8	2478800000	3714600000	2739200000	1228000000	1409800000	1287400000	309840000	464320000	342400000	153500000	176230000	160920000	0.00323102	1.16676	11
	LmjF.06.0920	hypothetical protein, conserved	22.1727	22.615	22.3957	21.4725	23.0076	22.9626		0	13.33	57	2	3	3	2	3	4	89827000	122050000	104840000	55289000	160220000	155310000	4727700	6423600	5518000	2909900	8432800	8174100	0.876075	-0.0864588	4
	LmjF.21.1760	centromere/microtubule binding protein cbf5	26.0534	26.1123	25.8142	25.2746	26.0316	25.4579		0	323.31	323	19	21	17	19	17	12	1949900000	2031100000	1651900000	1136500000	1920700000	1290500000	69638000	72540000	58998000	40589000	68596000	46088000	0.174241	0.405238	24
	LmjF.35.1250	monothiol glutaredoxin	26.5528	26.6657	26.0005	25.659	26.1977	26.0192		0	98.454	103	3	4	3	3	4	4	1082900000	1171100000	738470000	582810000	846600000	748090000	98442000	106460000	67134000	52983000	76963000	68008000	0.159526	0.447719	6
	LmjF.11.0210	acidocalcisomal pyrophosphatase	24.9557	25.4981	25.2627	24.6244	24.9621	24.8362		0	164.2	243	9	13	9	8	8	9	715880000	1042600000	885650000	569010000	719040000	658990000	32540000	47391000	40257000	25864000	32684000	29954000	0.0805672	0.431264	15
	LmjF.32.0460	prostaglandin f synthase	24.774	24.8173	24.4377	23.4212	24.055	23.5514		0	34.389	73	5	8	5	5	6	3	430350000	443450000	340840000	168490000	261430000	184400000	28690000	29563000	22723000	11233000	17429000	12294000	0.011707	1.00044	8
	LmjF.03.0580	hypothetical protein, conserved	23.8197	24.2883	23.55	23.2463	23.1364	23.6947		0	44.824	29	1	1	1	2	1	2	88834000	122930000	73690000	59704000	55322000	81461000	14806000	20488000	12282000	9950600	9220300	13577000	0.127957	0.526868	2
	LmjF.06.1270	coproporphyrinogen III oxidase	25.8149	25.2029	25.6451	23.942	25.0914	25.5633		0	157.02	115	7	7	6	6	7	6	1239600000	811040000	1101900000	338450000	750730000	1041200000	59027000	38621000	52473000	16116000	35749000	49583000	0.252007	0.688697	8
	LmjF.28.2750;LmjF.28.2740	receptor for activated C kinase 1	27.8599	28.2406	28.2082	26.8189	27.6904	26.812		0	323.31	407	17	16	17	12	15	13	4141100000	5391700000	5271800000	2012400000	3682100000	2002900000	243590000	317160000	310110016	118380000	216590000	117820000	0.0345026	0.995823	22
	LmjF.07.1140	peptide methionine sulfoxide reductase-like	23.5923	23.7877	23.7883	22.9732	23.3094	23.0508		0	27.736	52	3	3	4	3	4	3	177060000	202730000	202810000	115280000	145530000	121650000	12647000	14481000	14487000	8234300	10395000	8689100	0.00715627	0.61161	4
	LmjF.13.0450	ALBA-domain protein 1	28.1585	28.9164	28.5493	26.4456	26.6525	25.9615		0	48.895	163	6	6	6	5	5	4	2396800000	4053200000	3142600000	731180000	843890000	522740000	299609984	506649984	392820000	91397000	105490000	65342000	0.00187086	2.18818	7
	LmjF.17.1400	otubain cysteine peptidase, Clan CA, family C65	23.0859	23.5084	23.6578	23.0838	23.8709	23.3693		0	18.891	80	3	4	4	3	5	3	133550000	179000000	198510000	133350000	230120000	162530000	8903400	11933000	13234000	8890100	15341000	10836000	0.937445	-0.023955	6
	LmjF.34.2780;LmjF.29.2860	40S ribosomal protein S19 protein	29.6551	30.151	29.6644	28.7035	29.0827	28.4278		0	323.31	458	10	13	12	7	10	10	5072700000	7153000000	5105500000	2622900000	3411200000	2166600000	845449984	1192199936	850920000	437150016	568540032	361100000	0.0123501	1.0855	13
	LmjF.16.1065	ubiquitin fold modifier protein	26.8392	26.8024	26.5557	25.5025	24.865	25.3771		0	113.32	184	4	4	4	4	2	3	720340000	702260000	591840000	285210000	183330000	261470000	120060000	117040000	98640000	47535000	30556000	43578000	0.0022834	1.48425	4
	LmjF.31.0250	ATP-dependent RNA helicase	21.9852	21.9351	22.2107	21.3415	21.2389	20.9214		0	61.407	62	8	7	8	6	5	3	215870000	208510000	252400000	138180000	128700000	103270000	4151400	4009700	4853800	2657300	2474900	1985900	0.00451837	0.876361	12
	LmjF.29.2630	Present in the outer mitochondrial membrane proteome 24	22.3951	22.6721	22.3892	21.7198	22.0435	22.0564		0	165.71	138	5	5	5	6	5	5	380570000	461130000	379030000	238320000	298270000	300950000	5515500	6683000	5493300	3453900	4322800	4361600	0.0194467	0.545537	8
	LmjF.36.2250	developmentally regulated GTP-binding protein 1	24.7133	24.9614	24.8031	23.5188	24.0244	24.29		0	74.363	192	9	11	10	8	9	9	605170000	718710000	644030000	264420000	375400000	451260000	27508000	32669000	29274000	12019000	17063000	20512000	0.0206243	0.881578	15
	LmjF.32.3870	myosin XXI	23.4259	22.3953	23.4422	21.5251	21.0481	22.9117		0	68.097	95	7	8	10	9	4	5	608510000	297880000	615460000	162960000	117090000	426100000	11269000	5516300	11397000	3017800	2168300	7890800	0.127935	1.25945	13
	LmjF.09.1050	MSP (Major sperm protein) domain containing protein	27.003	27.0156	26.8149	25.2612	25.2391	25.8255		0	323.31	148	7	8	8	6	4	5	1614000000	1628200000	1416700000	482570000	475220000	713580000	134500000	135680000	118060000	40214000	39602000	59465000	0.00176327	1.5026	8
	LmjF.35.2090	kinesin	21.64	21.9692	22.0337	21.8267	22.0971	21.5785		0	48.885	57	7	5	6	5	4	5	117650000	147800000	154560000	133900000	161500000	112740000	3268000	4105600	4293300	3719500	4486200	3131600	0.820187	0.0468616	7
	LmjF.36.0320	proteasome subunit beta type-2	24.3412	24.5454	23.5316	23.3291	23.7871	23.1172		0	33.647	80	3	4	2	3	3	2	212530000	244850000	121260000	105380000	144750000	90988000	21253000	24485000	12126000	10538000	14475000	9098800	0.11842	0.728252	4
	LmjF.09.0770	oligopeptidase b	24.7128	24.7457	24.8157	24.3201	24.2124	24.6123		0	192.95	245	9	8	11	11	9	10	962430000	984580000	1033600000	733060000	680320000	897630000	27498000	28131000	29531000	20945000	19438000	25647000	0.0378683	0.376481	15
	LmjF.15.1207;LmjF.15.1203	60S acidic ribosomal protein P2	29.6106	29.8323	29.6607	28.3006	28.6631	28.6654		0	323.31	415	7	7	7	7	7	7	4098700000	4779500000	4243600000	1653200000	2125300000	2128700000	819740032	955889984	848720000	330630016	425049984	425740000	0.00111957	1.15816	8
	LmjF.03.0230	long chain fatty Acyl CoA synthetase	24.0388	23.6464	24.0871	22.4512	23.1346	23.0761		0	69.333	106	5	5	6	3	5	3	585960000	446420000	605930000	194970000	313110000	300660000	17234000	13130000	17821000	5734500	9209000	8842900	0.0161786	1.03675	7
	LmjF.35.1110	Rdx family	22.7964	22.8167	22.2125	21.5495	19.9172	20.6501		0	9.8221	54	2	2	2	2	1	1	123830000	125590000	82617000	52179000	16831000	27973000	7284300	7387800	4859800	3069300	990070	1645500	0.0205227	1.90293	2
	LmjF.28.0510	hypothetical protein, conserved	20.5208	21.2763	22.7252	20.6826	20.7399	21.2933		0	8.6951	33	1	2	3	2	2	2	33098000	55875000	152550000	37025000	38526000	56538000	1504500	2539800	6933900	1683000	1751200	2569900	0.423014	0.602191	5
	LmjF.36.1430	translation elongation factor 1-beta	26.8187	26.4032	26.276	25.5906	25.6548	26.9631		0	9.756	112	2	2	2	2	2	2	1302000000	976240000	893850000	555820000	581130000	1439200000	118370000	88749000	81259000	50529000	52830000	130830000	0.417849	0.429799	2
	LmjF.36.6320	Phosphatidylinositol 3-kinase tor1	19.7951	18.6521	19.6774	17.9967	18.8619	16.378		0	3.3704	21	2	3	3	2	2	1	119180000	53965000	109840000	34264000	62410000	11157000	909760	411950	838470	261550	476410	85169	0.115706	1.62934	7
	LmjF.30.1040	succinate dehydrogenase subunit 7	25.4294	25.878	25.6046	24.915	25.21	24.7974		0	35.714	187	8	8	8	8	8	7	632620000	863350000	714290000	442870000	543380000	408230000	45187000	61668000	51021000	31634000	38813000	29159000	0.0208085	0.663188	9
	LmjF.30.2350	sphingosine 1-phosphate lyase	21.7687	23.1775	22.9344	21.7186	22.2613	21.9108		0	13.643	61	4	4	4	1	2	2	92897000	246660000	208410000	89727000	130700000	102520000	3573000	9486800	8015800	3451000	5027100	3942900	0.225161	0.663303	5
	LmjF.28.2080	DEAD-box ATP-dependent RNA helicase, mitochondrial	26.0418	26.051	25.4224	25.2986	25.1499	25.4961		0	153.5	71	7	6	4	3	5	5	2141500000	2155200000	1394000000	1279300000	1154100000	1467100000	69080000	69524000	44967000	41269000	37228000	47326000	0.0860159	0.523522	12
	LmjF.35.3800;LmjF.35.3790	60S ribosomal protein L23	28.7963	29.0406	28.6927	27.9987	28.438	27.9655		0	132.75	380	10	11	12	12	10	11	3729500000	4417700000	3470900000	2145600000	2909300000	2096800000	466190016	552209984	433860000	268200000	363660000	262100000	0.0182135	0.709116	16
	LmjF.35.3310	Leucine Rich repeats (2 copies)	25.2077	25.0878	24.4896	24.4746	24.9024	24.5811		0	97.349	137	7	7	6	6	6	6	697510000	641890000	424010000	419620000	564480000	451770000	38750000	35661000	23556000	23312000	31360000	25098000	0.343214	0.275689	7
	LmjF.06.0620	Putative Phosphatase/Protein of unknown function DUF89	22.0183	21.9413	21.9987	21.9209	22.2323	22.3778		0	54.73	52	3	3	4	4	3	4	203890000	193300000	201150000	190580000	236490000	261600000	4247800	4027000	4190600	3970400	4926900	5449900	0.235248	-0.190872	6
	LmjF.36.6760	ATP synthase delta (OSCP) subunit	26.445	26.3998	26.0421	25.2737	23.6277	25.8787		0	6.4444	85	4	4	4	4	2	3	1370300000	1328000000	1036400000	608460000	194420000	925460000	91354000	88536000	69097000	40564000	12961000	61697000	0.116147	1.36893	5
	LmjF.31.1220	Pyrophosphate-energized vacuolar membrane proton pump 1	27.6001	27.4891	27.728	28.3265	28.3548	28.6276		0	323.31	823	21	19	22	25	23	23	4882800000	4521500000	5335500000	8078400000	8238800000	9953400000	203450000	188390000	222310000	336600000	343280000	414729984	0.00216339	-0.830542	26
	LmjF.33.1030	Protein prenyltransferase alpha subunit repeat	20.5871	22.6451	22.4735	21.7117	22.6539	22.6708		0	7.9318	21	1	4	4	3	4	4	33080000	137740000	122300000	72127000	138590000	140220000	1575200	6559100	5823600	3434600	6599500	6677300	0.576948	-0.443606	6
	LmjF.29.2830	RNA recognition motif. (a.k.a. RRM, RBD, or RNP domain)	28.1454	28.8273	28.3844	26.7688	27.3834	26.9202		0	323.31	369	9	10	10	8	7	6	1781400000	2857800000	2102400000	686070000	1050400000	761980000	296900000	476300000	350400000	114340000	175070000	127000000	0.00630744	1.42825	11
	LmjF.03.0600	arginine N-methyltransferase	24.0484	23.7182	24.0747	23.2026	24.1967	24.1987		0	105.45	98	6	4	5	6	6	6	416410000	331190000	424040000	231690000	461460000	462120000	17350000	13800000	17669000	9653600	19228000	19255000	0.828637	0.0810808	7
	LmjF.07.0190	protein phosphatase 2A, regulatory subunit B	22.4826	22.1031	22.2238	21.1179	20.6147	21.5208		0	29.644	65	4	2	4	3	1	3	123070000	94606000	102860000	47791000	33718000	63189000	5860500	4505100	4898200	2275700	1605600	3009000	0.0141577	1.18538	5
	LmjF.27.0300	methylmalonyl-coenzyme a mutase	20.0954	20.5042	20.9666	20.1463	21.5352	18.8814		0	18.399	43	2	2	2	2	2	1	38092000	50566000	69669000	39458000	103330000	16419000	1120300	1487200	2049100	1160500	3039000	482910	0.699693	0.334435	6
	LmjF.07.0510;LmjF.07.0500	60S ribosomal protein L7a	29.9461	29.942	29.6618	29.2831	29.3388	29.4724		0	323.31	960	20	20	22	17	17	23	11379000000	11346000000	9343100000	7186100000	7468700000	8193500000	1034400000	1031400000	849379968	653289984	678969984	744860032	0.0114356	0.485209	25
	LmjF.28.1920	Double-stranded DNA-binding domain containing protein	24.3557	24.4889	24.1049	20.9592	22.4432	21.3984		0	272.07	57	2	2	2	1	2	2	171740000	188360000	144340000	16310000	45621000	22113000	21468000	23545000	18043000	2038700	5702600	2764100	0.00393225	2.71625	7
	LmjF.22.1160	hypothetical protein, conserved	21.7384	21.1806	22.1379	19.5258	20.9639	20.2882		0	10.248	13	2	2	4	1	2	2	80472000	54669000	106150000	17362000	47041000	29449000	3498800	2376900	4615100	754860	2045300	1280400	0.0461598	1.42637	4
	LmjF.35.0980	aldose 1-epimerase-like protein	22.8103	23.6538	23.1265	22.9912	23.2643	24.2361		0	36.067	13	1	2	3	3	2	3	132390000	237570000	164840000	150070000	181350000	355680000	7354800	13198000	9157600	8337300	10075000	19760000	0.541798	-0.300299	3
	LmjF.33.0570	hypothetical protein, conserved	23.8885	24.2218	24.1579	22.8333	23.2691	22.0049		0	49.313	89	5	5	5	2	4	2	341640000	430460000	411800000	164410000	222400000	92592000	15529000	19566000	18718000	7473300	10109000	4208700	0.0226282	1.38695	5
	LmjF.35.4880	TPR repeat	23.8412	23.7027	23.6346	23.2466	23.649	22.5909		0	8.1108	52	6	4	4	3	3	3	270530000	245760000	234410000	179140000	236770000	113720000	15029000	13653000	13023000	9952300	13154000	6317500	0.147167	0.564	6
	LmjF.14.0650	fatty acid elongase	26.2696	26.3146	26.4067	26.2654	26.3141	26.1721		0	10.67	141	4	4	4	4	4	3	970770000	1001600000	1067500000	967930000	1001200000	907370000	80897000	83463000	88961000	80661000	83432000	75614000	0.24094	0.0797571	4
	LmjF.15.0970	E1-like ubiquitin-activating enzyme	25.9539	26.2923	25.5157	23.5971	25.1357	24.9049		0	323.31	140	5	6	6	4	4	4	1040000000	1314900000	767550000	203030000	589810000	502600000	64997000	82184000	47972000	12689000	36863000	31413000	0.0601804	1.37477	6
	LmjF.13.1680	pyrroline-5-carboxylate reductase	25.5497	25.7367	25.6687	24.957	23.7524	24.9324		0	120.53	173	5	5	5	5	4	4	638540000	726890000	693410000	423420000	183710000	416240000	49118000	55915000	53339000	32570000	14131000	32019000	0.0512448	1.10445	7
	LmjF.13.1140	Alpha/beta hydrolase family	23.2908	22.8251	23.0627	21.6401	21.5237	22.6732		0	12.173	50	3	3	3	3	2	3	194990000	141180000	166470000	62098000	57285000	127080000	10262000	7430700	8761300	3268300	3015000	6688400	0.0458688	1.11384	4
	LmjF.18.1080	cAMP-dependent protein kinase catalytic subunit 3	22.8854	22.6495	21.9835	21.8041	22.5965	22.8261		0	22.643	30	3	2	3	3	3	3	147210000	125010000	78783000	69574000	120500000	141290000	7747900	6579200	4146500	3661800	6342100	7436100	0.824612	0.0971845	4
	LmjF.11.1030;LmjF.13.0400	hypothetical protein, conserved	26.2059	25.9635	25.8966	25.2532	25.0379	25.8688		0	62.521	136	3	3	3	4	3	3	696640000	588910000	562200000	359930000	310030000	551500000	77405000	65434000	62467000	39993000	34448000	61277000	0.0753705	0.635349	4
	LmjF.20.1510	hypothetical protein, conserved	21.5323	21.7468	21.544	19.5418	20.8092	18.7417		0.0083555	1.4927	10	2	2	2	2	2	1	260830000	302660000	262960000	65637000	158010000	37697000	3032900	3519200	3057700	763230	1837300	438340	0.034428	1.91016	2
	LmjF.02.0260	small GTP binding protein rab6-like protein	22.9283	23.5314	23.3966	21.7742	23.0887	22.5464		0	51.263	40	3	4	4	2	4	3	103770000	157610000	143560000	46627000	115970000	79633000	7982200	12124000	11043000	3586700	8920800	6125600	0.12601	0.815653	4
	LmjF.05.0450	hypothetical protein, conserved	25.4722	26.4014	25.6931	24.8436	25.5017	24.668		0	113.76	175	5	8	6	5	6	5	558570000	1063700000	651000000	361280000	570100000	319870000	46547000	88638000	54250000	30107000	47509000	26656000	0.0875248	0.851159	9
	LmjF.28.2560;LmjF.28.2555	40S ribosomal protein S17	28.7256	28.9722	28.6979	28.288	27.7766	27.7057		0	105.23	430	9	8	8	8	8	8	3551200000	4212900000	3483400000	2622000000	1839500000	1751200000	443889984	526609984	435430016	327750016	229930000	218900000	0.0125573	0.875106	10
	LmjF.30.3690	Protein of unknown function (DUF3808)	23.3181	24.0251	23.8393	22.5993	23.1718	23.1514		0	14.045	97	6	7	7	4	5	5	313740000	512160000	450260000	190630000	283490000	279500000	10458000	17072000	15009000	6354300	9449500	9316800	0.0561354	0.753349	8
	LmjF.01.0570	tricarboxylate carrier	23.4098	23.9809	23.4725	22.3391	21.7253	21.5166		0	30.188	65	2	3	2	2	1	1	189450000	281450000	197850000	90197000	58941000	51003000	11144000	16556000	11639000	5305700	3467100	3000200	0.00452374	1.76068	4
	LmjF.36.4440	hypothetical protein, conserved	21.7797	22.6829	22.6759	20.2053	21.5422	21.1105		0	88.686	47	2	3	4	1	2	2	57604000	107730000	107210000	19342000	48861000	36226000	3600200	6733300	6700900	1208900	3053800	2264100	0.0449279	1.42684	6
	LmjF.27.1870	trypanothione synthetase	24.8764	25.4157	25.1115	24.386	25.253	24.3878		0	40.266	259	11	14	12	10	13	10	1078000000	1566600000	1268800000	767330000	1399500000	768290000	30799000	44759000	36251000	21924000	39986000	21951000	0.234566	0.45893	16
	LmjF.35.0600;LmjF.32.0880	60S ribosomal protein L18a	29.6432	29.8185	29.4827	28.3179	29.1312	28.9097		0	323.31	702	14	14	14	11	14	15	7546100000	8521600000	6751600000	3011400000	5291700000	4538600000	838460032	946840000	750179968	334609984	587969984	504289984	0.0300151	0.861876	16
	LmjF.22.1630	ccr4-not transcription complex subunit	24.0535	24.4684	24.3584	23.3435	22.9243	22.616		0	120.87	51	3	3	3	3	2	3	208930000	278560000	258100000	127730000	95518000	77139000	17411000	23213000	21508000	10644000	7959800	6428300	0.00552401	1.33215	3
	LmjF.19.1400	hypothetical protein, conserved	23.881	24.4962	23.9852	22.9526	22.8269	22.7009		0	79.367	75	4	5	5	5	2	3	216290000	331300000	232490000	113640000	104160000	95452000	15449000	23665000	16606000	8117400	7439900	6818000	0.00313588	1.29404	7
	LmjF.21.1710	cytochrome c oxidase subunit VI	25.9674	27.0336	26.4533	25.9809	26.1956	25.3202		0	100.19	352	6	7	6	6	6	6	656110000	1373800000	918800000	662280000	768520000	418920000	65611000	137380000	91880000	66228000	76852000	41892000	0.182787	0.652529	8
	LmjF.35.1730	casein kinase II	23.2262	22.9879	22.5486	22.1729	23.1575	22.2056		0	40.972	77	7	7	6	5	5	5	206070000	174690000	128840000	99291000	196480000	101570000	9812600	8318700	6135100	4728200	9356300	4836700	0.341309	0.408943	11
	LmjF.28.1350	haloacid dehalogenase-like hydrolase-like protein	23.9609	21.5743	22.7611	21.7266	22.111	22.145		0	140.29	80	4	4	4	2	4	3	277590000	53083000	120840000	58994000	77009000	78842000	16329000	3122500	7108300	3470300	4529900	4637800	0.333585	0.771197	4
	LmjF.36.1650	proteasome subunit beta type-5	24.3812	24.3505	24.2935	23.2196	23.6368	23.012		0	43.188	89	6	6	7	6	6	4	393310000	385040000	370130000	175820000	234770000	152250000	21851000	21391000	20563000	9767500	13043000	8458500	0.00476391	1.05231	10
	LmjF.29.0140	DNA-directed RNA polymerase II subunit 3	22.59	22.7173	22.6268	22.6085	22.9716	22.9896		0	11.032	39	2	2	2	3	4	4	113640000	124130000	116580000	115110000	148050000	149910000	6313400	6895900	6476500	6394900	8225100	8328400	0.177905	-0.211875	5
	LmjF.36.5590	adenylyl cyclase-associated protein	26.524	26.0703	26.214	24.8201	25.1674	25.9092		0	38.418	138	4	4	5	3	4	4	964990000	704610000	778390000	296210000	376840000	630170000	96499000	70461000	77839000	29621000	37684000	63017000	0.049365	0.970506	5
	LmjF.10.1160	Ras-related protein RabX1	26.7749	26.9156	27.0719	26.1691	26.1572	26.0837		0	323.31	245	13	13	14	11	9	8	1722500000	1898900000	2116300000	1131800000	1122500000	1066800000	114830000	126590000	141080000	75454000	74834000	71120000	0.000949041	0.784138	14
	LmjF.25.1190;LmjF.34.0440	ribosomal protein S25	29.5792	30.2007	29.6878	28.7222	28.5024	28.8537		0	323.31	544	8	8	8	6	6	6	4010500000	6170000000	4324000000	2214200000	1901300000	2425400000	802110016	1234000000	864800000	442849984	380260000	485089984	0.00652125	1.12979	9
	LmjF.34.2700	eukaryotic translation initiation factor 3 subunit g	27.8124	27.7336	27.6413	27.1864	27.2429	27.4296		0	298.16	364	7	7	7	7	7	9	2592800000	2454900000	2302800000	1680100000	1747200000	1988500000	235710000	223170000	209340000	152730000	158830000	180770000	0.00749411	0.442794	9
	LmjF.30.0560	hypothetical protein, conserved	25.238	25.8481	24.861	25.2425	24.4215	23.6082		0	159.6	248	9	12	7	10	6	6	751860000	1147600000	578990000	754250000	426940000	242960000	39572000	60401000	30473000	39697000	22470000	12787000	0.181889	0.891624	14
	LmjF.28.2910	glutamate dehydrogenase	20.9681	20.3963	21.0312	20.2765	19.8078	20.4926		0	26.047	87	2	2	4	3	3	4	69745000	46922000	72861000	43185000	31206000	50159000	2051300	1380100	2143000	1270100	917820	1475300	0.101111	0.606237	10
	LmjF.15.1470	ribosomal protein S6	29.058	29.1278	28.3783	27.6305	28.6924	28.41		0	323.31	237	5	4	4	5	5	5	3912400000	4106100000	2442400000	1454600000	3036400000	2496700000	558910016	586590016	348910016	207790000	433769984	356670016	0.199394	0.610393	8
	LmjF.21.0190	hypothetical protein, conserved	22.3729	21.7104	21.7075	19.5973	20.6988	21.4312		0	36.442	49	6	5	5	2	4	5	217260000	137260000	136980000	31728000	68080000	113110000	5431600	3431400	3424500	793200	1702000	2827700	0.0787659	1.35448	8
	LmjF.11.0970;LmjF.11.0960	40S ribosomal protein S5	29.9705	30.5653	29.8475	28.6429	28.9995	29.0966		0	323.31	905	17	18	17	15	14	16	9468400000	14299000000	8694600000	3772200000	4830200000	5166400000	1052000000	1588800000	966060032	419140000	536689984	574040000	0.00963524	1.21479	18
	LmjF.24.0420	ubiquitin carboxyl-terminal hydrolase	24.9515	24.9089	25.065	24.1433	24.2612	24.4013		0	39.298	157	8	8	8	5	7	7	616430000	598520000	666920000	352060000	382030000	421000000	32444000	31501000	35101000	18529000	20107000	22158000	0.00130272	0.706516	10
	LmjF.08.0550	eukaryotic translation initiation factor 2 beta subunit	27.6856	27.7556	27.6078	26.654	26.7913	27.2735		0	323.31	379	13	12	14	9	12	11	3022300000	3172500000	2863500000	1478400000	1625900000	2271300000	215880000	226610000	204540000	105600000	116140000	162230000	0.015699	0.776769	15
	LmjF.11.0580	cytochrome b5	23.3768	24.4648	23.4756	22.4304	23.1262	21.3339		0	5.328	29	2	3	2	2	2	1	87137000	185240000	93312000	45218000	73242000	21146000	10892000	23155000	11664000	5652200	9155300	2643200	0.0781517	1.47558	3
	LmjF.33.1570	ribulose-5-phosphate 3-epimerase	24.1758	24.2213	24.083	23.3793	23.6834	23.2654		0	19.183	86	2	2	3	2	2	2	208460000	215140000	195480000	120020000	148180000	110920000	18951000	19558000	17771000	10911000	13471000	10083000	0.00544435	0.717331	3
	LmjF.36.3750	40S ribosomal protein S27-1	28.8769	28.9508	28.941	27.765	28.4731	28.2137		0	128.23	178	4	4	5	3	5	3	1971900000	2075400000	2061500000	912370000	1490400000	1245200000	492969984	518860000	515369984	228090000	372600000	311300000	0.0206336	0.772305	6
	LmjF.08.1260;LmjF.08.1222	hypothetical protein, conserved	26.5829	27.3289	26.6751	25.9187	25.9443	25.348		0	76.688	143	4	4	4	4	4	4	703640000	1180100000	750060000	444030000	451950000	298960000	100520000	168580000	107150000	63433000	64565000	42708000	0.0210255	1.12528	5
	LmjF.28.0450	DIS3-like exonuclease	23.3045	21.6928	22.1734	22.2807	22.6912	22.6476		0	40.965	116	7	5	5	6	7	7	424750000	138980000	193930000	208890000	277670000	269400000	10360000	3389900	4730000	5095000	6772400	6570800	0.777619	-0.149595	11
	LmjF.35.0580	SNF-7-like protein, conserved	14	14	19.3826	14	14	14		0	44.18	34	0	0	1	0	0	0	0	0	8202400	0	0	0	0	0	683530	0	0	0	0.373901	1.79421	4
	LmjF.36.3620	EF-hand domain pair	26.0108	25.1779	25.0158	24.3705	23.7286	24.7777		0	21.291	59	1	2	1	1	1	1	405660000	227740000	203540000	130130000	83401000	172570000	67611000	37957000	33923000	21689000	13900000	28762000	0.0628654	1.10922	4
	LmjF.11.0930	hypothetical protein, conserved	20.6757	21.7804	22.2369	21.6549	22.0081	22.3261		0	161.19	37	2	1	2	3	3	3	30150000	64837000	88972000	59438000	75923000	94644000	1675000	3602100	4942900	3302100	4217900	5258000	0.438275	-0.432021	6
	LmjF.23.0547	hypothetical protein, conserved	23.1445	23.0231	22.7787	21.8534	21.9861	22.7721		0	126.6	90	6	6	6	5	5	5	352340000	323910000	273430000	143980000	157850000	272190000	9272200	8524100	7195500	3789000	4154100	7162900	0.0638834	0.778219	6
	LmjF.35.1900;LmjF.35.1890;LmjF.35.1880	60S ribosomal protein L5	30.4476	30.6687	30.1911	29.8868	29.7372	30.053		0	323.31	1160	19	20	19	18	18	18	13179000000	15362000000	11032000000	8934300000	8054400000	10025000000	1464300032	1706899968	1225799936	992700032	894940032	1113900032	0.030347	0.543467	25
	LmjF.04.1130	cytochrome c oxidase assembly factor	22.7644	22.9471	21.5542	20.9664	20.885	21.1207		0	19.703	17	3	3	2	2	2	2	99743000	113210000	43110000	28684000	27110000	31922000	7124500	8086600	3079300	2048900	1936500	2280200	0.0318427	1.43115	4
	LmjF.31.1210		21.4186	20.7526	21.3567	22.3711	22.8559	22.7506		0	323.31	257	22	17	25	35	36	36	655950000	413410000	628380000	1269400000	1776400000	1651400000	2803200	1766700	2685400	5424600	7591300	7057100	0.00456872	-1.48322	46
	LmjF.28.2210	glycoprotein 96-92	23.538	24.9904	22.9	22.0549	23.3641	23.1342		0	132.52	102	5	8	5	3	7	7	304490000	833330000	195670000	108930000	269920000	230150000	12180000	33333000	7826900	4357100	10797000	9206200	0.264169	0.95841	14
	LmjF.21.0730	60S ribosomal protein L36	30.6189	30.961	30.4449	29.6725	30.0504	29.8276		0	103.45	569	12	13	11	12	13	13	8244300000	10451000000	7308200000	4278300000	5559500000	4764000000	1648899968	2090200064	1461600000	855660032	1111900032	952809984	0.0116197	0.824765	13
	LmjF.33.1590	3-ketoacyl-CoA reductase	26.4979	26.527	26.7074	25.8653	26.0408	25.1214		0	31.43	150	8	10	10	8	9	9	1232000000	1257100000	1424500000	794680000	897450000	474500000	94766000	96702000	109580000	61129000	69035000	36500000	0.0356644	0.901581	12
	LmjF.20.1570;LmjF.20.1560	amidohydrolase	26.7197	26.8017	26.3641	23.9973	25.5487	25.8975		0	275.79	183	3	4	4	3	4	4	1657800000	1754700000	1295700000	251190000	736210000	937570000	110520000	116980000	86377000	16746000	49081000	62505000	0.0688741	1.48071	4
	LmjF.08.0470	small ubiquitin protein	25.0955	25.8787	25.2123	24.8298	24.6129	24.148		0	8.9473	101	3	3	3	3	3	3	250970000	431860000	272120000	208740000	179600000	130120000	35852000	61695000	38874000	29820000	25657000	18589000	0.0520592	0.865311	3
	LmjF.28.0040	hypothetical protein, conserved	23.3174	23.3663	22.7961	21.5983	22.6664	22.0071		0	11.716	41	4	4	5	4	4	4	533080000	551490000	371440000	161920000	339490000	214960000	10453000	10813000	7283100	3174900	6656700	4214900	0.0413604	1.06936	5
	LmjF.09.1420	hypothetical protein, conserved	24.2137	25.0342	24.4828	24.6526	24.5699	24.2921		0	18.712	31	2	2	2	3	3	3	136190000	240520000	164110000	184610000	174330000	143800000	19456000	34360000	23445000	26373000	24904000	20543000	0.79914	0.0720469	4
	LmjF.11.0630;LmjF.11.0620	metallo-peptidase, Clan MF, Family M17	26.1267	26.2049	26.4115	25.205	25.5849	25.8777		0	74.59	147	5	6	6	4	4	6	1758500000	1856400000	2142200000	928250000	1207900000	1479700000	73269000	77352000	89260000	38677000	50328000	61653000	0.0311813	0.691882	6
	LmjF.29.0850	High mobility group protein TDP1	24.9956	25.1274	25.2863	24.3045	25.1378	25.4229		0	195.65	455	6	7	7	5	6	6	434890000	476490000	531980000	269360000	479920000	584770000	33453000	36653000	40921000	20720000	36917000	44983000	0.627672	0.181407	12
	LmjF.27.1020	hypothetical protein, conserved	24.7272	24.6163	24.7771	23.7448	23.4814	22.5345		0	47.832	40	7	7	6	4	4	3	305520000	282890000	316260000	154630000	128820000	66829000	27774000	25718000	28751000	14057000	11711000	6075300	0.0172151	1.45332	7
	LmjF.16.0290	proteasome 26S non-ATPase subunit 9	24.1652	24.2266	24.0096	22.9346	23.1572	23.2761		0	51.503	69	3	3	4	2	3	3	225760000	235580000	202670000	96202000	112250000	121890000	18813000	19631000	16889000	8016800	9354500	10158000	0.00105619	1.01117	5
	LmjF.15.0660	hypothetical protein, conserved	23.777	22.5949	23.8064	20.151	23.5673	23.2251		0	4.1019	38	2	2	3	1	3	2	172480000	76017000	176040000	13972000	149160000	117660000	14374000	6334800	14670000	1164300	12430000	9805100	0.404201	1.07825	3
	LmjF.24.2080;LmjF.24.2070	40S ribosomal protein S8	29.6322	29.8026	29.8148	28.8282	29.1514	29.3561		0	323.31	393	9	10	9	8	9	10	6656900000	7491400000	7554800000	3812900000	4770000000	5497500000	832120000	936419968	944350016	476609984	596259968	687190016	0.0178971	0.637936	10
	LmjF.23.0340	(H+)-ATPase G subunit	27.5464	27.9835	27.6962	26.7065	26.8344	26.9293		0	101.63	68	3	3	3	3	3	3	784040000	1061500000	869900000	438050000	478660000	511200000	196010000	265380000	217470000	109510000	119660000	127800000	0.00306439	0.918638	3
	LmjF.21.1550;LmjF.20.1650	40S ribosomal protein S11	27.7961	28.3201	27.993	27.1528	27.2634	27.097		0	323.31	230	8	9	9	7	10	8	1864400000	2681100000	2137000000	1193700000	1288800000	1148400000	233050000	335129984	267130000	149210000	161100000	143550000	0.00572043	0.865349	12
	LmjF.16.0530	dihydroorotate dehydrogenase (fumarate)	26.7038	26.9745	26.4853	25.2386	26.4327	26.4571		0	220.88	107	7	7	7	6	7	7	1639700000	1978000000	1409100000	593830000	1358700000	1381900000	109310000	131870000	93942000	39589000	90583000	92128000	0.186777	0.678396	7
	LmjF.27.2200	thioredoxin	21.1333	23.0492	23.0275	22.065	23.1907	23.816		0	46.564	42	2	2	2	2	2	3	27602000	104160000	102600000	52651000	114890000	177220000	2300100	8679800	8549800	4387600	9574100	14768000	0.489279	-0.620574	5
	LmjF.26.1850	Engulfment and cell motility domain-containing protein	22.2343	21.5679	22.3771	20.7271	22.4241	22.2224		0	30.085	33	3	2	3	2	3	3	88812000	55959000	98053000	31243000	101300000	88082000	4934000	3108800	5447400	1735700	5627500	4893500	0.67278	0.268601	4
	LmjF.28.1730	proteasome regulatory non-ATP-ase subunit 2	23.5947	23.7585	24.1124	23.4995	23.7787	23.8637		0	72.631	189	11	13	14	12	13	13	519380000	581830000	743610000	486210000	590030000	625850000	12668000	14191000	18137000	11859000	14391000	15265000	0.597225	0.107908	17
	LmjF.30.1360	serine/threonine protein kinase RIO2	23.1246	23.4402	22.9217	20.8546	21.1366	21.477		0	7.585	29	3	3	5	3	3	3	301790000	375620000	262200000	62571000	76081000	96322000	9145300	11382000	7945400	1896100	2305500	2918900	0.00103032	2.0061	5
	LmjF.16.0250	protein tyrosine phosphatase-likie protein	24.3233	24.6052	24.5764	22.2794	23.3559	22.7467		0	68.521	70	5	6	5	2	4	4	251890000	306250000	300200000	61089000	128840000	84456000	20991000	25521000	25016000	5090700	10736000	7038000	0.00622998	1.70756	6
	LmjF.19.0300	RNA binding protein	24.7403	25.2628	25.1752	23.905	24.1782	22.4734		0	205.4	180	9	7	9	6	6	6	420400000	603900000	568290000	235620000	284740000	87350000	28027000	40260000	37886000	15708000	18983000	5823400	0.0494655	1.54056	15
	LmjF.34.4600	1,2-Dihydroxy-3-keto-5-methylthiopentene dioxygenase	24.8413	24.6742	23.7326	24.2207	24.2994	23.8996		0	9.817	85	8	8	5	7	4	5	360720000	321250000	167260000	234620000	247760000	187790000	30060000	26771000	13939000	19551000	20647000	15649000	0.492702	0.276133	11
	LmjF.35.5040	polyadenylate-binding protein 1	26.4371	26.7822	26.4129	26.4338	26.4544	26.7771		0	323.31	1268	22	26	26	28	23	28	2544000000	3231400000	2501800000	2538300000	2574700000	3220100000	90857000	115410000	89349000	90652000	91954000	115000000	0.949334	-0.0110232	45
	LmjF.24.1490	WD domain, G-beta repeat	21.4233	21.6577	21.6639	22.518	20.8696	22.8926		0	5.2473	33	2	2	2	3	2	3	39372000	46317000	46517000	84085000	26822000	109010000	2812300	3308300	3322600	6006100	1915900	7786700	0.459796	-0.51177	3
	LmjF.33.3150;LmjF.19.0390	40S ribosomal protein S13	28.7873	29.5674	29.0744	27.6336	28.1974	27.7976		0	264.81	499	12	16	15	12	9	11	3706200000	6364300000	4522300000	1665800000	2462300000	1866300000	463270016	795539968	565289984	208230000	307790016	233290000	0.0109794	1.26684	17
	LmjF.10.0510	glycerol-3-phosphate dehydrogenase [NAD+], glycosomal	24.6558	24.4546	24.257	21.6157	23.8295	23.414		0	10.316	38	3	3	3	1	2	2	422920000	367880000	320780000	51416000	238520000	178830000	26433000	22992000	20049000	3213500	14907000	11177000	0.0946446	1.50275	3
	LmjF.32.2710;LmjF.32.2690	ribosomal protein L27	28.5486	28.5904	28.4017	27.6339	28.079	28.0074		0	75.688	220	11	11	11	11	10	11	2748400000	2829100000	2482300000	1457900000	1984800000	1888800000	392630016	404160000	354620000	208270000	283540000	269820000	0.015324	0.606789	13
	LmjF.29.0780	U-box domain protein	24.3422	24.4354	24.8241	23.2797	23.2035	23.6731		0	323.31	103	6	5	6	6	3	6	510460000	544490000	712890000	244400000	231820000	321020000	21269000	22687000	29704000	10183000	9659200	13376000	0.0051868	1.1485	6
	LmjF.19.0440	nucleosome assembly protein	26.9976	26.5487	26.324	26.0899	26.3502	26.1303		0	142.23	227	5	6	6	5	6	6	2143800000	1570600000	1344100000	1142700000	1368700000	1175300000	133990000	98162000	84005000	71422000	85546000	73453000	0.112763	0.433269	7
	LmjF.20.1280	small myristoylated protein 4	26.3588	26.8841	26.678	26.4256	26.967	25.8512		0	323.31	143	3	3	3	4	3	4	602400000	867010000	751570000	630950000	918240000	423710000	86058000	123860000	107370000	90135000	131180000	60530000	0.561042	0.225751	4
	LmjF.17.1160	UDP-sugar pyrophosphorylase	21.774	22.0322	21.4235	20.1099	21.5651	22.87		0	15.991	13	2	3	3	2	1	3	107590000	128670000	84382000	33947000	93084000	229970000	3586200	4288900	2812700	1131600	3102800	7665600	0.793685	0.22823	3
	LmjF.30.3730;LmjF.30.3720	60S acidic ribosomal protein P2	27.8791	27.8514	27.5315	25.772	26.403	26.0843		0	215.79	214	5	5	5	4	4	4	1727900000	1695200000	1358000000	401090000	621150000	498020000	246850000	242170000	194000000	57299000	88736000	71145000	0.00145256	1.66757	5
	LmjF.35.0970	aldose 1-epimerase	24.4586	24.4063	24.4116	23.2917	24.1999	24.5072		0	208.42	163	6	6	4	4	5	4	484180000	466920000	468640000	215630000	404700000	500760000	23056000	22234000	22316000	10268000	19271000	23846000	0.308457	0.425884	10
	LmjF.34.4130	Protein of unknown function (DUF1620)	24.3846	24.3548	24.1829	22.4375	24.4483	23.7502		0	127.05	69	3	3	4	2	4	4	722790000	708030000	628470000	187450000	755390000	465620000	21903000	21455000	19045000	5680300	22891000	14110000	0.267937	0.762105	4
	LmjF.31.2270	hypothetical protein, conserved	22.1766	22.3642	22.8321	21.748	20.6451	20.0376		0	3.899	37	2	2	3	3	1	1	66365000	75585000	104540000	49311000	22957000	15068000	4740400	5398900	7466900	3522200	1639800	1076300	0.0374197	1.64737	3
	LmjF.34.0010	short chain dehydrogenase	25.1349	25.2701	25.1904	24.3557	24.9187	24.5269		0	3.6888	45	2	3	2	2	3	2	663190000	728320000	689180000	386430000	570890000	435130000	36844000	40462000	38288000	21468000	31716000	24174000	0.0250469	0.598012	3
	LmjF.21.1558.1;LmjF.21.1558.2	Present in the outer mitochondrial membrane proteome 19	21.9144	22.0893	22.4738	21.5367	21.6285	20.9028		0	8.6332	26	2	2	4	2	2	1	59291000	66929000	87372000	45634000	48631000	29407000	3952700	4462000	5824800	3042300	3242000	1960500	0.0463353	0.803157	4
	LmjF.30.0410	WD-40 repeat protein	21.2157	20.8093	19.5727	21.3274	18.0769	21.9328		0	13.32	21	2	2	1	2	1	2	53577000	40425000	17155000	57893000	6082900	88073000	2435300	1837500	779790	2631500	276490	4003300	0.94974	0.0868753	4
	LmjF.18.0890	rab7 GTP binding protein	25.3907	25.386	25.3455	24.7765	25.0928	25.1037		0	175.66	134	6	6	6	6	6	6	439920000	438480000	426330000	287380000	357840000	360550000	43992000	43848000	42633000	28738000	35784000	36055000	0.0240516	0.383082	7
	LmjF.26.0890;LmjF.26.0880	40S ribosomal protein S16	28.8698	29.2718	28.9104	27.0437	27.8817	27.5499		0	226.07	436	14	15	14	12	13	13	4414900000	5833300000	4540900000	1245200000	2225700000	1768500000	490550016	648150016	504540000	138350000	247300000	196500000	0.0051722	1.52553	20
	LmjF.33.0620	intraflagellar transport protein 57/55	24.0614	24.1632	24.1573	23.8396	22.9797	23.8213		0	31.396	116	6	7	6	7	3	7	297620000	319370000	318080000	255200000	140610000	251990000	17507000	18786000	18710000	15012000	8271200	14823000	0.111885	0.580425	10
	LmjF.27.2100	RNA-binding protein	26.3866	26.5289	26.4631	25.3802	25.8827	26.1624		0	323.31	274	7	8	7	5	6	7	1228300000	1355600000	1295200000	611420000	866170000	1051500000	87734000	96826000	92512000	43673000	61870000	75105000	0.0487848	0.651094	11
	LmjF.10.0780	WD domain, G-beta repeat	23.7827	23.902	23.9527	21.8773	23.0427	22.667		0	61.31	64	5	5	5	3	4	2	245330000	266480000	276010000	65490000	146890000	113220000	14431000	15675000	16236000	3852400	8640700	6659800	0.0176971	1.35008	5
	LmjF.35.3780;LmjF.35.3760	60S ribosomal protein L27A/L29	29.3307	29.9335	29.358	28.5238	29.1183	28.736		0	233.88	449	11	11	11	11	10	11	6076600000	9228300000	6192500000	3473600000	5244900000	4023800000	675180032	1025400000	688060032	385950016	582760000	447080000	0.0464009	0.748025	12
	LmjF.08.1130	phosphoribosylpyrophosphate synthetase	24.4757	23.0631	22.8762	20.9893	21.7584	21.9729		0	49.075	65	4	2	3	2	2	1	303290000	113930000	100080000	27061000	46120000	53509000	23330000	8763900	7698800	2081600	3547700	4116100	0.0317971	1.89815	5
	LmjF.28.0380	saccharopine dehydrogenase	24.1428	24.0093	24.0249	22.8977	23.172	23.3312		0	23.123	55	4	5	4	3	3	2	277840000	253300000	256030000	117210000	141760000	158290000	18523000	16886000	17069000	7814300	9450600	10553000	0.00226907	0.925402	6
	LmjF.27.1640	BRO1-like domain/ALIX V-shaped domain binding to HIV	22.9711	23.0664	22.8419	23.0761	22.8624	23.3316		0	140.06	125	6	7	5	9	6	9	361780000	386490000	330780000	389090000	335510000	464480000	8222300	8783800	7517800	8843000	7625300	10556000	0.435535	-0.130208	10
	LmjF.07.0350	hypothetical protein, conserved	23.0101	23.7638	22.8816	22.3721	21.7767	21.9649		0	14.369	79	4	5	4	4	2	3	160510000	270610000	146820000	103140000	68263000	77779000	8447600	14243000	7727400	5428400	3592800	4093600	0.0224341	1.18057	5
	LmjF.07.0270	acetylornithine deacetylase-like protein	23.3881	23.6586	23.462	24.3721	24.7986	24.7502		0	87.082	101	5	6	5	5	7	8	197600000	238360000	207990000	390860000	525300000	507960000	10978000	13242000	11555000	21714000	29183000	28220000	0.00193343	-1.13741	9
	LmjF.34.3050	cytochrome b5-like Heme/Steroid binding domain containing protein	25.6435	27.1167	25.9871	25.2016	26.0766	24.8843		0	280.17	96	5	6	5	3	6	3	471730000	1309800000	598610000	347270000	636910000	278710000	52415000	145530000	66513000	38586000	70768000	30968000	0.205296	0.861636	7
	LmjF.02.0360	casein kinase II, alpha chain	22.8187	22.7257	22.3608	19.6493	20.5903	22.1982		0	8.9982	31	5	4	4	2	2	4	162750000	152590000	118500000	18090000	34731000	105870000	7397900	6936100	5386200	822280	1578700	4812100	0.0737992	1.82247	7
	LmjF.16.1630	Putative snoRNA binding domain containing protein	24.9769	24.9027	24.6072	21.8143	23.7132	19.9844		0	18.223	28	3	2	2	3	3	1	429280000	407760000	332250000	47942000	178790000	13485000	33022000	31366000	25557000	3687800	13753000	1037300	0.0506466	2.99162	3
	LmjF.22.1560;LmjF.22.1520	60S ribosomal protein L14	28.7209	28.8203	28.2498	27.6794	27.6869	27.906		0	46.283	309	8	8	8	8	8	8	3539600000	3792000000	2553400000	1719500000	1728500000	2012000000	442449984	474000000	319180000	214940000	216070000	251500000	0.0117323	0.839594	10
	LmjF.34.2220	Endonuclease/Exonuclease/phosphatase family	22.4721	22.6813	22.7551	22.3983	22.5305	22.2579		0.00045249	3.05	5	3	2	3	1	1	1	197810000	228680000	240680000	187950000	205990000	170520000	5817900	6726000	7078700	5528000	6058500	5015400	0.106052	0.24055	4
	LmjF.31.1520	hypothetical protein, conserved	21.4176	21.4627	18.9531	18.2723	19.3551	19.7905		0	33.688	31	3	3	1	1	2	2	98039000	101160000	17763000	11081000	23471000	31739000	2801100	2890200	507530	316600	670610	906840	0.193968	1.47184	4
	LmjF.05.1030	hypothetical protein, conserved	23.4074	24.6798	24.2567	23.3849	23.9026	22.8943		0	323.31	86	3	3	3	3	3	3	89005000	215010000	160350000	87633000	125450000	62367000	11126000	26876000	20044000	10954000	15682000	7795900	0.203059	0.72069	3
	LmjF.29.0090	intraflagellar transport protein 27	24.1888	24.6843	23.8532	23.0597	22.5201	22.7943		0	11.017	85	6	7	5	5	3	4	229480000	323520000	181850000	104910000	72179000	87287000	19123000	26960000	15154000	8742800	6015000	7273900	0.00723211	1.45074	7
	LmjF.28.0825	RNA binding protein rbp16	26.8781	27.6788	27.0479	26.5199	26.7589	26.2878		0	309.08	225	8	8	7	6	7	6	1110000000	1933700000	1248700000	866030000	1022000000	737320000	123340000	214850000	138750000	96225000	113560000	81924000	0.0715669	0.679387	8
	LmjF.27.2030	branched-chain amino acid aminotransferase	24.7905	24.534	24.7618	24.5833	23.7589	24.639		0	4.9107	71	4	3	4	5	3	5	580380000	485830000	568940000	502730000	283900000	522530000	29019000	24292000	28447000	25137000	14195000	26126000	0.281112	0.368359	6
	LmjF.29.0720	Elongation factor Ts, mitochondrial	25.5475	25.7331	25.5131	23.5244	23.7676	24.2332		0	323.31	149	6	6	6	2	1	2	735640000	836620000	718310000	180980000	214210000	295810000	49042000	55775000	47887000	12066000	14281000	19721000	0.00130922	1.75616	7
	LmjF.30.2000	intraflagellar transport (IFT) protein	24.27	25.2969	24.9237	23.6568	23.4098	23.3184		0	17.288	63	4	7	5	3	3	3	141610000	288550000	222770000	92578000	78010000	73218000	20230000	41221000	31825000	13225000	11144000	10460000	0.0124298	1.36854	9
	LmjF.35.2050	60S ribosomal protein L32	29.3862	30.0042	29.4779	28.6718	28.8111	28.9832		0	323.31	425	9	10	10	10	9	10	4911600000	7538100000	5233900000	2993400000	3296900000	3714700000	701649984	1076899968	747689984	427630016	470980000	530670016	0.0196644	0.80072	10
	LmjF.34.0860;LmjF.15.0200	60S ribosomal protein L13a	29.4094	29.8698	29.4815	28.718	28.9573	28.3931		0	247.55	730	12	14	13	12	13	12	5704300000	7848500000	5996700000	3532300000	4169900000	2820200000	713030016	981059968	749590016	441540000	521230016	352520000	0.0144699	0.897413	14
	LmjF.32.3610	hypothetical protein, conserved	28.0099	28.2561	27.8599	27.0222	27.5485	27.2006		0	112.32	252	4	4	4	4	4	4	1621800000	1923400000	1461500000	817800000	1177800000	925460000	270289984	320569984	243590000	136300000	196300000	154240000	0.0152417	0.78486	7
	LmjF.35.4470	Co-chaperone protein P23	29.0592	26.5836	28.9105	28.1466	28.6628	28.672		0	30.541	120	5	3	5	4	3	4	4474900000	804590000	4036500000	2377200000	3399800000	3421600000	559360000	100570000	504560000	297150016	424969984	427700000	0.725161	-0.309383	5
	LmjF.36.3760;LmjF.18.0620	60S ribosomal protein L10a	31.1765	30.7123	30.5172	28.3487	28.7601	29.5939		0	323.31	519	11	13	10	9	11	10	21842000000	15833000000	13831000000	3076600000	4091700000	7292800000	2426899968	1759200000	1536700032	341840000	454630016	810320000	0.0101942	1.90105	13
	LmjF.36.4510;LmjF.13.0560	60S ribosomal protein L18	28.4896	28.8589	28.6187	27.623	28.4367	28.5841		0	163.49	278	7	8	8	7	7	8	2638200000	3408000000	2885300000	1446900000	2543300000	2816900000	376889984	486849984	412180000	206700000	363329984	402409984	0.237472	0.441137	10
	LmjF.06.0580;LmjF.06.0570	60S ribosomal protein L23a	30.464	30.7214	30.3639	29.4121	29.9119	29.4129		0	323.31	515	14	14	15	10	12	13	5924300000	7081500000	5527300000	2857500000	4040500000	2859200000	1481100032	1770400000	1381799936	714360000	1010099968	714790016	0.00900727	0.937492	15
	LmjF.16.0110	Phosphotransferase enzyme family	23.5914	23.6303	23.8574	22.7672	23.767	24.1119		0	87.46	151	11	11	12	7	13	12	518210000	532400000	623130000	292670000	585290000	743350000	12639000	12985000	15198000	7138400	14275000	18130000	0.743538	0.144356	18
	LmjF.35.1670;LmjF.24.2050	60S ribosomal protein L26	30.662	30.8232	30.4008	29.7495	29.8095	29.9143		0	323.31	536	13	13	13	13	13	13	8494700000	9498900000	7087900000	4513000000	4704700000	5058800000	1698899968	1899800064	1417600000	902600000	940940032	1011800000	0.00368577	0.804213	15
	LmjF.31.1970	tryparedoxin 4	23.3242	23.2491	22.9038	21.7566	22.1608	21.6421		0	86.987	47	2	2	2	2	1	1	105020000	99697000	78476000	35431000	46888000	32729000	10502000	9969700	7847600	3543100	4688800	3272900	0.0030431	1.30586	2
	LmjF.23.0760	mitochondrial RNA binding protein	28.3662	28.3975	28.106	27.4187	27.9679	27.9678		0	323.31	376	12	11	10	9	11	9	5882100000	6011000000	4911400000	3050000000	4463000000	4462600000	346009984	353590016	288900000	179410000	262530000	262510000	0.0694422	0.505116	15
	LmjF.17.0550	RNA-binding protein	23.2233	23.4606	22.9945	22.0672	22.9787	22.8445		0	305.21	89	2	2	2	2	2	2	156690000	184710000	133710000	70310000	132250000	120500000	9793000	11544000	8356700	4394400	8265800	7531300	0.130856	0.596012	5
	LmjF.35.0100	ubiquinol-cytochrome c reductase complex 14kD subunit	26.0201	27.3851	26.4388	25.3853	26.047	25.3753		0	92.553	198	7	9	7	5	4	5	748570000	1928100000	1000600000	482110000	762610000	478780000	68052000	175280000	90962000	43828000	69329000	43525000	0.0930439	1.01211	11
	LmjF.29.2340	nucleosome assembly protein (NAP)	24.5513	23.9407	22.9412	24.3389	23.5089	23.5206		0	9.0271	61	4	3	2	3	1	3	196680000	128810000	64430000	169760000	95492000	96269000	24585000	16102000	8053700	21220000	11937000	12034000	0.970236	0.0215874	7
	LmjF.14.0520	hypothetical protein, conserved	25.7537	26.1119	25.7135	24.5356	25.2182	24.4107		0	44.323	73	3	4	4	3	4	3	339460000	435140000	330120000	145910000	234200000	133820000	56576000	72523000	55020000	24319000	39034000	22303000	0.0154897	1.13818	5
	LmjF.18.0590	RNA binding protein	26.2427	27.0847	26.6975	24.1366	25.4644	24.2142		0	57.937	117	4	6	5	3	4	3	635220000	1138700000	870630000	147540000	370380000	155700000	79402000	142330000	108830000	18443000	46298000	19463000	0.0138351	2.06986	6
	LmjF.23.0370	cytochrome c oxidase subunit 10	24.5636	24.9496	24.3677	24.3797	23.8532	24.0588		0	4.8799	22	2	4	3	3	2	1	173570000	226820000	151530000	152800000	106080000	122330000	24796000	32402000	21648000	21829000	15154000	17475000	0.0822353	0.529729	4
	LmjF.15.1480	cAMP specific phosphodiesterase	22.086	22.5493	22.3523	22.0477	22.6167	21.9004		0	158.72	56	5	6	5	5	6	3	204780000	282350000	246310000	199420000	295840000	180070000	4451800	6138000	5354500	4335200	6431300	3914600	0.611712	0.140945	6
	LmjF.14.0150	60S ribosomal protein	22.8784	23.75	23.1781	22.5065	22.2498	21.6285		0	9.2517	38	1	1	1	1	1	1	53972000	98756000	66435000	41708000	34910000	22694000	7710300	14108000	9490700	5958300	4987100	3242000	0.0353928	1.14059	2
	LmjF.17.0760	Alpha/beta hydrolase family	22.7735	22.6649	22.2291	20.7412	21.8335	22.3965		0	105.01	29	3	3	2	2	1	2	143400000	133000000	98319000	35056000	74745000	110420000	7169900	6649900	4916000	1752800	3737200	5520900	0.155032	0.898749	3
	LmjF.30.2990	Protein of unknown function (DUF2817)	22.9842	23.3402	22.9738	23.3973	23.688	23.1439		0	19.704	46	3	3	2	3	3	3	141050000	180520000	140040000	187810000	229740000	157570000	8297000	10619000	8237500	11048000	13514000	9268700	0.192073	-0.310364	4
	LmjF.26.1640;LmjF.26.1630	40S ribosomal protein S33	29.8641	30.2157	29.8624	28.3871	28.7748	28.6374		0	323.31	357	10	9	10	7	8	8	3908800000	4987600000	3904400000	1404300000	1837100000	1670300000	977200000	1246899968	976099968	351060000	459289984	417560000	0.00107239	1.38095	10
	LmjF.23.0200	endoribonuclease L-PSP (pb5)	28.956	29.2514	29.0304	27.9325	27.6282	27.7357		0	73.984	169	3	3	3	3	2	3	2603800000	3195400000	2741600000	1280900000	1037300000	1117500000	520760000	639089984	548320000	256170000	207450000	223500000	0.000473934	1.31384	4
	LmjF.29.1800;LmjF.11.1190	40S ribosomal protein S15A	29.1104	29.716	28.8658	28.3238	28.4292	28.2451		0	112.04	538	11	11	10	11	11	9	4636500000	7055000000	3913500000	2687700000	2891500000	2545200000	579560000	881870016	489190016	335969984	361440000	318150016	0.0254136	0.898041	11
	LmjF.25.1130	cytochrome oxidase subunit VII	26.3265	26.7003	26.1841	25.7096	26.7125	25.5282		0	21.343	110	3	4	3	4	4	2	589080000	763280000	533710000	384120000	769760000	338710000	84154000	109040000	76245000	54875000	109970000	48388000	0.351851	0.420208	5
	LmjF.25.1770	enoyl-CoA reductase	26.147	26.3732	26.7176	23.5781	24.1272	23.9906		0	8.2785	88	5	5	5	4	5	4	1114600000	1303800000	1655400000	187840000	274860000	250030000	74307000	86919000	110360000	12523000	18324000	16668000	0.000425702	2.51397	5
	LmjF.30.3150	Translocon-associated protein beta (TRAPB)	24.9797	25.2944	25.1687	24.1567	24.5675	23.2881		0	123.28	63	3	3	3	3	3	2	198510000	246910000	226300000	112210000	149180000	61456000	33085000	41151000	37716000	18702000	24863000	10243000	0.0421062	1.14348	4
	LmjF.36.3770	transcription factor btf3	27.4134	27.8424	27.1698	26.2081	25.5445	26.292		0	323.31	129	3	5	3	4	2	4	893770000	1203300000	754900000	387610000	244700000	410820000	178750000	240660000	150980000	77523000	48941000	82164000	0.00897714	1.4603	6
	LmjF.30.2845	succinate dehydrogenase subunit 3	25.5033	26.0285	25.5637	24.3603	26.5352	24.8973		0	35.004	86	3	4	3	3	4	3	285370000	410680000	297580000	129220000	583480000	187500000	47562000	68447000	49597000	21537000	97247000	31250000	0.554925	0.434241	4
	LmjF.27.0470	glycosomal transporter (GAT3)	21.0027	19.5487	19.4412	20.861	18.9115	19.5008		0.00044248	2.7525	24	2	2	1	2	1	2	67234000	24541000	22779000	60944000	15779000	23739000	2101100	766900	711850	1904500	493100	741840	0.769898	0.239786	2
	LmjF.25.1010	2OG-Fe(II) oxygenase superfamily	21.8887	24.1054	22.06	20.6272	21.0391	18.9566		0	128.75	57	3	7	2	1	1	1	81543000	379020000	91818000	34011000	45250000	10684000	3883000	18049000	4372300	1619600	2154800	508760	0.0604818	2.47705	8
	LmjF.11.1050	protein transport protein SEC61 subunit alpha	24.852	25.3729	25.39	24.5829	24.8993	24.2526		0	55.425	103	7	6	6	7	6	5	575360000	825590000	835410000	477450000	594540000	379770000	30282000	43452000	43969000	25129000	31292000	19988000	0.0712939	0.626697	7
	LmjF.03.0030	D-3-phosphoglycerate dehydrogenase-like protein	23.6168	23.655	23.5975	21.8333	22.2079	22.376		0	60.631	67	4	4	4	3	3	3	231560000	237770000	228480000	67261000	87200000	97977000	12864000	13209000	12693000	3736700	4844500	5443100	0.000774827	1.48405	4
	LmjF.32.0190	hypothetical protein, conserved	21.4635	21.7805	21.5872	21.1053	22.0586	22.1717		0	5.6365	47	2	2	2	3	3	3	78078000	97261000	85068000	60910000	117940000	127560000	2891800	3602300	3150700	2255900	4368300	4724500	0.656566	-0.168126	3
	LmjF.31.1750	nucleosome assembly protein-like protein	26.0975	26.0776	25.8637	25.8564	25.5877	25.7064		0	323.31	366	11	12	12	12	12	12	1436000000	1416400000	1221200000	1215000000	1008500000	1095100000	71799000	70818000	61058000	60750000	50427000	54753000	0.0517017	0.29608	12
	LmjF.07.1000	RNA binding protein-like protein	24.9689	25.1617	24.7302	23.2996	23.144	23.5274		0	125.12	94	2	2	2	2	1	2	328400000	375350000	278320000	103250000	92690000	120910000	32840000	37535000	27832000	10325000	9269000	12091000	0.000620847	1.62996	2
	LmjF.33.1090	guanylate kinase	26.0634	25.7418	25.9127	24.2136	25.1901	24.6096		0	31.477	91	5	5	5	3	5	4	631100000	505010000	568500000	175080000	344530000	230400000	70123000	56113000	63167000	19454000	38281000	25600000	0.0143977	1.23485	7
	LmjF.35.4300	hypothetical protein, conserved	21.3865	21.2401	21.6354	19.4742	20.5795	20.4692		0	5.5633	26	1	1	2	2	1	1	38380000	34677000	45606000	10196000	21936000	20322000	2741500	2476900	3257600	728300	1566900	1451600	0.0280689	1.24638	2
	LmjF.05.0540	u6 snrna-associated sm-like protein lsm3	23.3881	23.7618	22.6274	22.4546	23.2104	21.6682		0	27.692	39	2	2	1	2	2	1	87826000	113790000	51833000	45983000	77647000	26660000	10978000	14224000	6479100	5747900	9705900	3332500	0.217024	0.814697	2
	LmjF.36.0990;LmjF.36.0980	40S ribosomal protein S10	29.6794	29.6953	29.0687	28.1004	27.8946	28.4376		0	323.31	430	6	6	6	7	7	7	6018300000	6085100000	3941400000	2014500000	1746700000	2544900000	859760000	869299968	563059968	287790016	249530000	363560000	0.00678048	1.33688	8
	LmjF.33.2770	ubiquitin-conjugating enzyme	23.8959	24.1212	23.5795	22.5643	22.0852	23.2912		0	11.997	66	3	4	3	3	2	2	202920000	237210000	162950000	80623000	57845000	133450000	15609000	18247000	12535000	6201800	4449600	10265000	0.033795	1.21859	5
	LmjF.35.4380:pseudogenic_transcript-p1	hypothetical protein, conserved	22.7536	24.6223	22.7158	22.502	20.5665	23.942		0	222.51	57	2	1	2	2	1	1	127290000	464860000	123990000	106920000	27952000	290090000	7071700	25826000	6888500	5939800	1552900	16116000	0.427014	1.02707	4
	LmjF.19.1530	FK506-binding protein (FKBP)-type peptidyl-prolyl isomerase	26.7286	26.6575	26.4041	25.4657	26.0429	26.8529		0	198.06	330	7	9	9	6	6	9	1890400000	1799500000	1509700000	787740000	1175300000	2060500000	111200000	105850000	88805000	46338000	69135000	121210000	0.314339	0.476208	11
	LmjF.26.1860	Present in the outer mitochondrial membrane proteome 2	24.5794	25.0294	23.8925	21.5009	24.028	24.0975		0	323.31	114	3	4	3	4	2	3	501380000	684880000	311450000	59353000	342120000	358990000	25069000	34244000	15573000	2967700	17106000	17950000	0.231285	1.29163	6
	LmjF.36.1100;LmjF.36.1070	ribosomal protein L24	29.1052	29.5362	28.9851	27.8131	28.3314	27.9487		0	77.551	290	6	8	8	7	7	5	2887400000	3892700000	2656900000	1179000000	1688700000	1295300000	577489984	778540032	531369984	235810000	337750016	259060000	0.00669172	1.17781	9
	LmjF.11.1210	SKP1-like protein	25.3865	25.3558	24.6476	24.6928	24.6617	24.1202		0	305.39	95	3	3	3	3	3	2	307040000	300580000	183980000	189830000	185790000	127650000	43863000	42940000	26283000	27118000	26541000	18235000	0.104155	0.638425	6
	LmjF.20.1310;LmjF.20.1300	small myristoylated protein-1	27.8224	27.3298	27.1408	27.6726	27.5499	27.4122		0	50.568	232	4	3	3	4	4	4	1424100000	1012200000	887900000	1283600000	1179000000	1071700000	237350000	168690000	147980000	213940000	196490000	178610000	0.626881	-0.113894	4
	LmjF.03.0690	DEAD/DEAH box helicase	22.672	21.88	23.0309	22.9916	23.5333	23.3176		0	323.31	241	14	12	16	21	17	20	735100000	424540000	942710000	917400000	1335400000	1149900000	6682700	3859500	8570100	8340000	12140000	10454000	0.114763	-0.75319	28
	LmjF.24.1030	dynein light chain	27.6953	27.54	27.1503	25.1682	26.7407	26.3838		0	13.251	87	6	5	5	5	5	6	2390600000	2146700000	1638600000	414740000	1233500000	963180000	217320000	195150000	148960000	37704000	112140000	87562000	0.0533529	1.36429	8
	LmjF.01.0470	fatty acyl CoA syntetase 1	23.3013	23.2706	23.0726	22.3515	22.9347	23.2699		0	106.92	64	4	4	4	3	2	4	341110000	333910000	291110000	176590000	264570000	333750000	10337000	10119000	8821500	5351300	8017200	10114000	0.26146	0.362831	4
	LmjF.25.0820	prefoldin subunit	26.8411	27.1652	26.7768	26.4006	26.0105	25.1154		0	173.77	106	4	7	4	6	4	3	841530000	1053500000	804850000	620100000	473180000	254440000	120220000	150500000	114980000	88586000	67597000	36349000	0.0529322	1.08555	8
	LmjF.35.3890	calmodulin-like protein	25.0726	25.3594	25.2538	24.9599	24.3747	24.8729		0	16.594	65	3	4	3	4	3	4	352870000	430460000	400070000	326340000	217530000	307240000	35287000	43046000	40007000	32634000	21753000	30724000	0.0699544	0.492771	5
	LmjF.04.0030	cAMP-specific phosphodiesterase	20.3713	22.2041	21.9756	19.2973	22.8988	19.1658		0	54.937	45	2	3	3	2	3	2	59680000	212590000	181450000	28347000	344090000	25878000	1356400	4831600	4123900	644250	7820300	588130	0.475705	1.06306	6
	LmjF.31.3090	phosphoglycan beta 1,3 galactosyltransferase 5	23.5766	23.7224	23.6634	23.3573	23.5098	23.1809		0	229.7	122	9	9	8	8	6	9	512910000	567500000	544740000	440580000	489680000	389890000	12510000	13841000	13286000	10746000	11944000	9509600	0.0428111	0.304797	12
	LmjF.09.0930;LmjF.09.0920;LmjF.09.0910	calmodulin	29.3239	29.5725	29.5143	28.1253	27.6604	27.5505		0	323.31	575	16	15	15	13	10	13	6048300000	7185400000	6901500000	2635200000	1909200000	1769200000	672030016	798380032	766830016	292790016	212130000	196580000	0.000906369	1.69153	17
	LmjF.24.1210	Eukaryotic translation initiation factor 1	26.3683	27.0396	26.3229	26.1733	25.515	25.4019		0	146.77	139	5	5	4	4	4	5	433130000	689760000	419710000	378390000	239740000	221670000	86626000	137950000	83943000	75677000	47948000	44334000	0.0578513	0.880182	7
	LmjF.35.5290	Lsm12 protein	25.2556	26.4118	25.3619	24.745	24.4439	25.0472		0	29.05	81	1	2	2	1	1	2	400590000	892790000	431220000	281180000	228220000	346710000	40059000	89279000	43122000	28118000	22822000	34671000	0.0845949	0.931074	5
	LmjF.21.0850	xanthine phosphoribosyltransferase	24.7328	24.9595	24.8465	22.6706	24.8711	23.5957		0	98.111	78	4	4	3	2	5	2	334570000	391500000	362010000	80116000	368240000	152120000	27881000	32625000	30168000	6676300	30687000	12677000	0.151785	1.13377	5
	LmjF.06.0410;LmjF.06.0415	60S ribosomal protein L19	29.3838	30.2445	29.0571	27.5117	27.5723	28.3748		0	121.35	563	13	12	12	10	8	11	6304500000	11448000000	5027000000	1722200000	1796100000	3132500000	700499968	1272000000	558550016	191360000	199560000	348060000	0.0180077	1.74222	15
	LmjF.35.3290;LmjF.35.3280	60S ribosomal subunit protein L31	30.3961	30.8282	30.4342	29.583	29.5803	29.7604		0	146.75	600	15	17	17	14	15	16	9891200000	13345000000	10156000000	5629400000	5618800000	6366000000	1412999936	1906400000	1450800000	804209984	802689984	909420032	0.00374255	0.911628	20
	LmjF.30.3040	eukaryotic translation initiation factor 3 subunit d	25.4797	25.7898	25.4522	25.8426	25.6137	26.0831		0	301.91	368	13	12	13	13	12	16	1310200000	1624200000	1285400000	1684900000	1437700000	1990500000	46791000	58008000	45907000	60174000	51345000	71089000	0.191088	-0.272597	18
	LmjF.34.0830	25 Kd elongation factor 1-beta	27.3364	28.126	26.9548	26.9888	26.6289	27.014		0.0012717	2.3446	64	2	2	2	2	2	2	1016800000	1757600000	780470000	799090000	622660000	813160000	169460000	292929984	130080000	133180000	103780000	135530000	0.17983	0.595128	2
	LmjF.36.5620.2;LmjF.36.5620.1	isoleucyl-tRNA synthetase	24.0956	24.0639	24.3363	23.5857	24.4533	24.1036		0	265.48	354	24	22	22	17	22	19	1057700000	1034700000	1249700000	742750000	1355200000	1063500000	17927000	17537000	21181000	12589000	22970000	18026000	0.68115	0.117771	29
	LmjF.34.1410;LmjF.34.1400	d-isomer specific 2-hydroxyacid dehydrogenase- like protein	25.7999	26.0333	25.7749	24.17	24.4725	24.7293		0	104.13	131	5	6	6	5	4	5	993080000	1167500000	976010000	320880000	395730000	472820000	58417000	68674000	57412000	18876000	23278000	27813000	0.00146715	1.41208	6
	LmjF.18.1640	hypothetical protein, conserved	26.4383	26.7442	26.531	25.7648	25.8653	25.1894		0	323.31	69	4	3	3	3	2	3	545600000	674450000	581820000	342090000	366770000	229560000	90934000	112410000	96970000	57015000	61129000	38261000	0.0136046	0.964661	4
	LmjF.32.2260	heat shock protein Hsp20	25.4671	25.8698	25.3798	14	14	14		0	35.324	53	2	2	1	0	0	0	371060000	490540000	349280000	0	0	0	46383000	61318000	43660000	0	0	0	1.73299e-07	11.5722	5
	LmjF.05.0460	GTPase	24.2657	24.3589	24.0897	21.8063	20.477	22.1529		0	10.652	45	4	5	5	3	2	4	726110000	774560000	642730000	132020000	52542000	167870000	20170000	21516000	17854000	3667400	1459500	4663100	0.00592799	2.75938	6
	LmjF.24.0150	glycosomal membrane like protein	21.3229	22.9025	22.2059	20.9885	20.1338	20.6895		0	60.735	35	1	1	2	1	1	1	34102000	101920000	62891000	27047000	14956000	21985000	2623200	7840200	4837800	2080500	1150500	1691100	0.0417742	1.53981	3
	LmjF.04.0770;LmjF.04.0760	nascent polypeptide associated complex subunit- like protein, copy 1	29.0041	29.1262	29.0314	27.0297	26.6568	27.06		0	323.31	282	4	4	4	4	4	4	3230500000	3515700000	3292200000	822040000	634780000	839510000	538409984	585950016	548689984	137010000	105800000	139920000	9.23808e-05	2.13842	4
	LmjF.04.0990	hypothetical protein, conserved	24.9891	24.366	24.3051	23.628	24.276	24.4769		0	122.7	58	3	1	1	2	3	3	399620000	259470000	248740000	155570000	243780000	280200000	33302000	21622000	20728000	12964000	20315000	23350000	0.27411	0.426404	6
	LmjF.21.1040	kinesin	19.135	19.1264	19.3594	19.3365	18.7294	19.9711		0	6.8278	36	4	3	4	4	3	6	65057000	64671000	76005000	74806000	49111000	116150000	575720	572310	672610	662000	434610	1027800	0.724339	-0.138702	6
	LmjF.31.2790	ADP-ribosylation factor	27.675	28.1195	27.6155	26.9332	27.0164	26.378		0	323.31	377	13	15	15	11	14	8	2142900000	2916200000	2056400000	1281400000	1357500000	872080000	214290000	291620000	205640000	128140000	135750000	87208000	0.0159065	1.02752	16
	LmjF.26.0830	aspartate--ammonia ligase	27.7108	27.7705	27.7419	27.2551	27.2715	27.019		0	124.68	107	4	4	4	4	4	2	4832700000	5037000000	4938200000	3524000000	3564200000	2992000000	219670000	228950000	224460000	160180000	162010000	136000000	0.00257179	0.559148	4
	LmjF.21.1720	60S ribosomal protein L32	27.1409	28.0241	27.0278	25.8383	26.1477	26.38		0	237.12	147	5	5	5	5	5	5	1035900000	1910700000	957790000	419950000	520400000	611330000	147990000	272960000	136830000	59993000	74343000	87333000	0.0222536	1.27561	5
	LmjF.31.2770	RNA recognition motif. (a.k.a. RRM, RBD, or RNP domain)	23.6822	22.5157	22.4914	22.7161	20.6678	23.1589		0	21.289	43	4	3	3	3	1	2	188440000	83952000	82548000	96463000	23321000	131110000	13460000	5996500	5896300	6890200	1665800	9365000	0.453204	0.715499	4
	LmjF.35.0320	serine palmitoyltransferase	24.0946	24.4414	24.1766	23.1269	23.2564	22.7779		0	234.41	105	12	13	12	10	9	7	483680000	615130000	511980000	247320000	270530000	194180000	17914000	22783000	18962000	9160000	10020000	7191800	0.00260548	1.18381	13
	LmjF.10.1090	hypothetical protein, conserved	22.4244	22.7797	22.5549	23.0985	22.0577	22.7489		0	3.5026	4	2	2	2	2	1	2	45029000	57606000	49293000	71852000	34923000	56387000	5628600	7200800	6161700	8981500	4365400	7048400	0.887429	-0.048701	2
	LmjF.34.4520;LmjF.34.4490;LmjF.34.4460;LmjF.34.4430;LmjF.34.4400;LmjF.34.4370;LmjF.34.4340	proteasome beta 7 subunit	24.7244	24.8455	24.9314	22.9249	24.4908	23.9534		0	179.57	79	5	4	5	3	5	3	332640000	361750000	383960000	95554000	282910000	194930000	27720000	30146000	31996000	7962900	23576000	16244000	0.0873065	1.04406	5
	LmjF.32.1070	small nuclear ribonucleoprotein	23.2254	24.5997	22.9185	22.7218	23.8131	22.7792		0	5.6502	39	1	3	2	1	2	1	58844000	152540000	47567000	41503000	88432000	43189000	9807300	25424000	7927900	6917200	14739000	7198100	0.489483	0.476514	4
	LmjF.06.1170	mRNA transport regulator MTR2	26.2576	26.003	26.4007	24.8084	25.5704	26.1428		0	16.778	82	4	4	4	2	4	4	401150000	336240000	442950000	146910000	249120000	370450000	80229000	67249000	88591000	29381000	49825000	74091000	0.151948	0.713249	4
	LmjF.16.0460;LmjF.34.3650	60S ribosomal protein L21	29.505	29.5266	29.2591	28.2288	28.9143	28.5393		0	240.85	483	12	9	11	8	12	12	6856900000	6960500000	5782400000	2831100000	4553100000	3511100000	761880000	773390016	642489984	314560000	505900000	390120000	0.0157856	0.869443	13
	LmjF.35.1910;LmjF.30.3650	ribosomal protein L15	28.0455	28.1096	28.096	26.7475	27.6124	27.912		0	173.03	346	12	12	11	10	10	12	2493300000	2606600000	2582200000	1014000000	1846700000	2272900000	277040000	289620000	286910016	112670000	205190000	252550000	0.132227	0.659741	17
	LmjF.27.0290	Acyl carrier protein, mitochondrial	25.3788	25.709	25.1317	24.5092	22.5157	24.0298		0	64.274	156	2	2	1	2	1	1	261790000	329110000	220570000	143280000	35979000	102760000	43631000	54851000	36762000	23879000	5996500	17127000	0.0508101	1.72163	3
	LmjF.26.2220;LmjF.03.0250	ribosomal protein L38	28.1125	28.5001	28.2506	26.8406	27.0963	27.1756		0	16.397	148	6	6	6	6	6	5	1160800000	1518500000	1277400000	480720000	573900000	606360000	290200000	379640000	319360000	120180000	143480000	151590000	0.0011885	1.25021	6
	LmjF.27.0650	hypothetical protein, conserved	24.3724	25.0218	24.7944	23.892	24.8304	24.5325		0	6.0131	36	4	4	4	3	4	5	217180000	340650000	290970000	155670000	298330000	242670000	21718000	34065000	29097000	15567000	29833000	24267000	0.406638	0.31122	6
	LmjF.36.4930	translation initiation factor 2 subunit	14	14	14	14	14	14		0	7.1808	10	0	0	0	0	0	0	0	0	0	0	0	0	0	0	0	0	0	0	1	0	4
	LmjF.24.0530	hypothetical protein, conserved	19.2806	14	20.7734	14	14	14		0.0016835	2.2948	9	1	0	2	0	0	0	8916100	0	25092000	0	0	0	636860	0	1792300	0	0	0	0.122181	4.018	4
	LmjF.32.1820;LmjF.32.1830	iron superoxide dismutase	28.3292	28.9308	28.3231	26.8422	28.4118	27.7863		0	223.92	152	3	3	2	3	3	3	2698000000	4093800000	2686600000	962480000	2856800000	1851800000	337249984	511720000	335820000	120310000	357100000	231480000	0.16444	0.847629	3
	LmjF.02.0560	hypothetical protein, unknown function	21.145	20.7857	20.7342	16.7952	20.6534	20.493		0	70.744	7	1	1	1	1	1	2	85799000	66884000	64538000	4208000	61025000	54601000	2318900	1807700	1744300	113730	1649300	1475700	0.281793	1.57444	3
	LmjF.30.0620	ribosome biogenesis regulatory protein (RRS1)	22.9024	23.2123	23.0145	22.9187	22.4004	23.1124		0	21.356	32	1	2	2	2	1	1	70560000	87467000	76260000	71359000	49824000	81616000	7840000	9718500	8473400	7928800	5536000	9068500	0.371059	0.232573	3
	LmjF.36.0480	hypothetical protein, conserved	27.3412	27.3839	25.6472	25.081	26.8809	25.1587		0	83.547	156	3	3	2	2	3	2	1530300000	1576300000	472970000	319440000	1112200000	337100000	170030000	175140000	52552000	35493000	123580000	37455000	0.256665	1.08394	4
	LmjF.35.2340	poly(A)-specific ribonuclease PARN	22.5972	25.6237	24.3204	22.9205	23.414	24.3145		0	8.5615	74	4	3	3	3	3	3	145930000	1189200000	481830000	182590000	257060000	479860000	6344900	51702000	20949000	7938900	11177000	20864000	0.549752	0.630737	4
	LmjF.18.1100;LmjF.03.0480	Ankyrin repeats (3 copies)	23.4892	23.5941	23.1299	22.0972	22.7545	22.391		0	4.0377	32	2	2	2	2	2	2	117750000	126630000	91788000	44867000	70761000	54999000	11775000	12663000	9178800	4486700	7076100	5499900	0.0138283	0.990164	3
	LmjF.12.0280	ornithine decarboxylase	22.043	21.4115	21.6639	20.6269	20.7162	21.6518		0	7.7378	22	3	2	3	2	2	3	125310000	80889000	96359000	46958000	49959000	95554000	4321200	2789300	3322700	1619300	1722700	3295000	0.13264	0.70779	4
	LmjF.34.3440	DNA topoisomerase IB, large subunit	14	14	14	14	14	14		0	15.71	6	0	0	0	0	0	0	0	0	0	0	0	0	0	0	0	0	0	0	1	0	5
	LmjF.27.2480	WD-repeat protein	23.0395	23.899	24.3444	23.4817	22.1694	23.7193		0	25.921	90	2	2	3	4	2	3	181050000	328500000	447330000	245990000	99052000	290040000	8621600	15643000	21301000	11714000	4716800	13811000	0.358876	0.637511	5
	LmjF.36.0540	ubiquitin-like protein	26.0736	26.7479	26.2066	24.1678	24.3228	25.6124		0	93.06	111	3	2	2	2	2	3	353110000	563510000	387220000	94230000	104930000	256490000	70623000	112700000	77444000	18846000	20985000	51298000	0.0308119	1.64173	6
	LmjF.33.1070	hypothetical protein, unknown function	25.4535	26.003	25.5832	24.9026	25.2921	24.7379		0	24.85	140	5	6	5	5	6	4	597320000	874230000	653540000	407720000	534090000	363730000	45948000	67248000	50272000	31363000	41084000	27980000	0.0395928	0.702405	7
	LmjF.33.1840	small GTP-binding protein Rab18	24.5826	24.5084	20.8658	21.0806	21.1468	21.2297		0	5.6791	17	2	2	2	1	1	1	301480000	286380000	22931000	26612000	27862000	29509000	25124000	23865000	1910900	2217600	2321800	2459100	0.152321	2.16657	4
	LmjF.28.2570	splicing factor 3B subunit 1	20.272	20.5371	20.5104	19.6646	19.6309	17.7299		0	6.7655	12	4	2	3	2	2	2	75967000	91290000	89613000	49863000	48714000	13043000	1266100	1521500	1493600	831050	811900	217380	0.0906669	1.43134	4
	LmjF.33.0580	Ras-induced vulval development antagonist	14	14	14	14	14	14		0	6.9351	4	0	0	0	0	0	0	0	0	0	0	0	0	0	0	0	0	0	0	1	0	3
	LmjF.27.0200	hypothetical protein, conserved	21.0446	21.4369	21.0443	21.1573	21.9847	21.6386		0	189.36	42	1	1	1	1	2	1	30282000	39744000	30276000	32744000	58103000	45708000	2163000	2838900	2162600	2338800	4150200	3264900	0.200584	-0.418285	5
	LmjF.32.0230	dynein light chain, flagellar outer arm	28.5032	28.4911	28.1758	25.8582	27.6496	27.289		0	323.31	314	9	7	7	6	7	5	1902400000	1886400000	1516200000	304130000	1052800000	819930000	380470016	377289984	303230016	60825000	210550000	163990000	0.0590996	1.45779	10
	LmjF.35.0360	enoyl-CoA hydratase/isomerase family protein, conserved	24.0855	23.8664	23.9432	23.1484	24.0541	23.8491		0	286.63	70	4	5	5	4	6	3	302620000	259980000	274200000	158060000	296100000	256880000	17801000	15293000	16130000	9297600	17418000	15111000	0.374566	0.281156	7
	LmjF.24.0600	Ribosome 60S biogenesis N-terminal	18.8685	20.056	19.9804	18.9661	19.6342	19.2221		0	4.8334	16	1	2	2	2	2	2	41639000	94836000	89992000	44554000	70793000	53203000	478610	1090100	1034400	512110	813710	611530	0.448941	0.360856	2
	LmjF.36.0600;LmjF.14.1270	ubiquitin/ribosomal protein S27a	27.5077	28.9233	27.7822	26.7679	27.1819	26.6016		0	127.89	199	5	5	5	5	5	4	954140000	2545500000	1154100000	571370000	761240000	509170000	190830000	509089984	230820000	114270000	152250000	101830000	0.059013	1.22064	6
	LmjF.26.1530	RNA recognition motif. (a.k.a. RRM, RBD, or RNP domain)	23.1096	24.1041	23.1493	23.2636	24.4034	22.0692		0	89.484	35	1	3	1	2	4	1	72406000	144260000	74428000	80557000	177520000	35203000	9050800	18033000	9303400	10070000	22190000	4400400	0.793866	0.208968	5
	LmjF.15.0380;LmjF.15.0370	60S acidic ribosomal protein	28.7978	28.3929	28.7287	27.168	28.2124	27.3645		0	224.76	100	3	3	3	3	3	3	1400000000	1057400000	1334500000	452370000	933020000	518390000	466649984	352470016	444849984	150790000	311009984	172800000	0.0370634	1.05819	3
	LmjF.25.0120	electron transfer flavoprotein	23.5277	25.1464	24.7415	22.5316	22.9205	23.2182		0	30.678	11	3	4	4	3	1	2	157210000	482800000	364650000	78820000	103200000	126860000	12093000	37139000	28050000	6063100	7938800	9758600	0.0395317	1.58175	4
	LmjF.35.0350	hypothetical protein, conserved	19.3193	19.6936	19.9752	18.041	19.9031	18.351		0	3.711	30	2	2	2	2	2	1	24204000	31374000	38137000	9979200	36276000	12371000	654180	847950	1030700	269710	980430	334350	0.212961	0.897678	2
	LmjF.36.4700	myosin heavy chain kinase a-like protein	19.5649	21.0459	20.7275	14	14	14		0	115.17	32	1	2	2	0	0	0	16287000	45463000	36461000	0	0	0	775550	2164900	1736200	0	0	0	0.000138098	6.44608	4
	LmjF.34.0510	phosphoglycan beta 1,2 arabinosyltransferase, (SCA like)	14	14	14	19.0094	18.9443	18.4042		0.0051081	1.7215	12	0	0	0	1	1	1	0	0	0	25330000	24213000	16652000	0	0	0	527710	504440	346920	1.53093e-05	-4.78598	2
	LmjF.25.0590.1;LmjF.25.0590.2	hypothetical protein, conserved	27.0885	27.5883	27.1862	25.0352	25.0643	24.1772		0	110.42	94	2	2	2	1	1	2	713530000	1009000000	763530000	171920000	175420000	94850000	142710000	201790000	152710000	34384000	35084000	18970000	0.001536	2.52875	2
	LmjF.30.3600	ATP synthase, epsilon chain	28.7498	28.5957	28.3829	27.4837	27.8807	27.5498		0	108.31	70	3	3	3	2	3	3	2256900000	2028400000	1750100000	938420000	1235700000	982390000	451380000	405670016	350030016	187680000	247140000	196480000	0.00446846	0.938048	7
	LmjF.20.1440	hypothetical protein, conserved	14	14	14	14	14	14		0	29.9	15	0	0	0	0	0	0	0	0	0	0	0	0	0	0	0	0	0	0	1	0	2
	LmjF.33.0210	hypothetical protein, unknown function	20.778	20.3365	19.196	17.7159	18.3876	18.4733		0	31.355	22	2	2	1	1	1	1	71923000	52961000	24023000	8611500	13718000	14557000	1798100	1324000	600570	215290	342940	363930	0.0224531	1.91122	2
	LmjF.32.0430;LmjF.24.0040	60S ribosomal protein L17	30.0118	30.9446	30.5358	29.7025	29.8222	29.7638		0	323.31	606	13	15	16	11	11	12	6495500000	12400000000	9339900000	5242000000	5695300000	5469500000	1082599936	2066599936	1556700032	873670016	949219968	911580032	0.0541341	0.734612	17
	LmjF.35.1300	ubiquitin-conjugating enzyme E2	29.0055	29.5581	29.1986	27.9825	29.0693	27.6047		0	323.31	400	8	8	8	7	8	6	3233600000	4742600000	3696700000	1591200000	3379800000	1224600000	538940032	790430016	616110016	265190000	563299968	204100000	0.091371	1.03525	9
	LmjF.32.0520	profilin	23.0628	24.2376	23.5834	25.5177	25.2758	25.3195		0	169.32	43	2	2	3	3	1	1	52570000	118690000	75414000	288240000	243730000	251240000	8761600	19781000	12569000	48039000	40622000	41873000	0.00743884	-1.74308	6
	LmjF.32.2590	hypothetical protein, conserved	14	14	14	14	14	14		0	3.9137	11	0	0	0	0	0	0	0	0	0	0	0	0	0	0	0	0	0	0	1	0	2
	LmjF.36.1180	hypothetical protein, conserved	21.7922	21.3359	21.2952	14	14	14		0	3.6915	47	2	2	2	0	0	0	65370000	47646000	46321000	0	0	0	3631700	2647000	2573400	0	0	0	1.23448e-06	7.47446	2
	LmjF.27.0210	Vacuolar iron transporter 1	24.3816	23.6003	24.217	22.5283	23.4072	24.0953		0	60.743	55	3	3	3	2	2	3	262280000	152600000	234000000	72592000	133480000	215070000	21857000	12717000	19500000	6049300	11124000	17923000	0.230976	0.722666	3
	LmjF.28.0400	katanin	20.5802	20.5199	20.437	18.81	18.0421	14		0	16.592	18	3	2	2	1	1	0	51734000	49615000	46848000	15166000	8906700	0	1567700	1503500	1419600	459590	269900	0	0.0754597	3.5617	6
	LmjF.25.2090	hypothetical protein, conserved	21.8127	25.0224	24.4925	23.7196	24.3541	23.14		0	290.06	59	1	2	2	2	2	2	29470000	272640000	188820000	110510000	171560000	73948000	3683700	34080000	23603000	13814000	21445000	9243500	0.972992	0.0379473	4
	LmjF.29.0110	C2 domain in Dock180 and Zizimin proteins	21.5344	21.6939	19.7089	19.8254	20.4605	20.5572		0	222.14	85	7	5	8	8	9	9	653070000	729360000	184250000	199750000	310210000	331730000	3037500	3392400	856960	929080	1442900	1542900	0.360703	0.697999	13
	LmjF.14.0800	hypothetical protein, conserved	19.9623	14	20.1324	14	19.7757	14		0	7.7993	19	1	0	1	0	1	0	23496000	0	26435000	0	20645000	0	1021500	0	1149400	0	897590	0	0.491981	2.10634	2
	LmjF.16.0780	N-terminal region of Chorein, a TM vesicle-mediated sorter	19.6923	19.6915	19.5498	19.0351	18.2244	19.0618		0	10.706	29	7	6	6	7	4	4	216880000	216760000	196480000	137520000	78400000	140090000	847200	846710	767490	537200	306250	547230	0.0354337	0.870801	8
	LmjF.31.1200	cytochrome b5-like Heme/Steroid binding domain containing protein	26.4714	26.9281	26.6786	22.8449	25.0248	23.0449		0	112.57	65	5	5	4	1	4	1	279120000	383070000	322240000	22600000	102410000	25961000	93040000	127690000	107410000	7533400	34137000	8653500	0.0125127	3.05447	5
	LmjF.15.0240	sterol carrier protein	20.1688	21.3806	21.1436	14	14	14		0	4.155	22	1	1	1	0	0	0	20038000	46413000	39384000	0	0	0	1178700	2730200	2316700	0	0	0	4.91618e-05	6.89766	3
	LmjF.31.2960	Repressor of differentiation kinase 2	23.0102	22.8239	22.2151	14	14	14		0	60.391	55	3	3	2	0	0	0	202750000	178190000	116850000	0	0	0	8447900	7424800	4868800	0	0	0	3.48795e-06	8.68307	7
	LmjF.36.3740;LmjF.18.1400	60S ribosomal protein L34	30.9781	30.9311	30.5719	29.0053	29.5476	29.9979		0	208.31	479	14	14	13	11	12	14	6345400000	6142300000	4788300000	1616600000	2354100000	3216600000	2115100032	2047399936	1596099968	538860032	784700032	1072200000	0.0140529	1.3101	14
	LmjF.34.2125	ubiquitin-like protein	25.784	25.6863	25.8755	25.6963	25.6979	25.8251		0	47.79	134	4	4	4	5	5	5	288890000	269970000	307800000	271850000	272140000	297230000	57778000	53994000	61560000	54371000	54429000	59447000	0.575821	0.0421658	5
	LmjF.13.1580	ubiquitin-conjugating enzyme	27.3336	27.2257	26.6409	26.1771	25.9632	25.9762		0	30.696	97	4	4	3	4	3	3	1353100000	1255600000	837140000	606970000	523360000	528100000	169140000	156950000	104640000	75871000	65420000	66012000	0.0104413	1.02791	6
	LmjF.13.1650	dynein heavy chain	17.1972	17.6486	17.3646	15.3356	16.2875	15.5921		0	23.771	9	1	3	3	1	1	1	38468000	52601000	43204000	10585000	20478000	12645000	150270	205470	168760	41349	79991	49396	0.00603559	1.66505	6
	LmjF.06.0530	hypothetical protein, conserved	20.5295	21.6453	20.6194	14	14	14		0.00044267	2.7667	17	2	3	2	0	0	0	19676000	42640000	20940000	0	0	0	1513500	3280000	1610800	0	0	0	4.19011e-05	6.93136	4
	LmjF.35.0140	hypothetical protein, conserved	25.5236	25.975	25.2446	24.7618	25.5893	23.7299		0	43.726	84	3	3	3	3	4	3	337650000	461680000	278280000	199130000	353380000	97394000	48236000	65954000	39755000	28447000	50483000	13913000	0.199752	0.887399	5
	LmjF.35.3010.2;LmjF.35.3010.1	trypanothione-dependent glyoxalase I	24.1594	24.1927	24.1387	24.5965	22.9649	24.9858		0	7.5417	49	2	2	2	2	2	2	93686000	95877000	92351000	126830000	40935000	166130000	18737000	19175000	18470000	25367000	8187100	33226000	0.977238	-0.0187963	3
	LmjF.23.0380	ATP-binding cassette protein subfamily G, member 5	18.8228	18.6448	19.1425	18.8596	19.7867	19.8247		0	14.687	28	2	1	1	2	3	2	23648000	20904000	29515000	24260000	46128000	47358000	463690	409880	578730	475680	904470	928600	0.148831	-0.620289	3
	LmjF.35.5100;LmjF.33.1955	60S ribosomal protein L37	28.6058	29.1328	28.4113	26.5746	27.1286	26.8825		0	10.844	111	6	7	7	5	5	6	1225500000	1766000000	1071000000	299840000	440180000	371160000	408500000	588649984	357000000	99946000	146730000	123720000	0.00230598	1.85474	8
	LmjF.04.0630	hypothetical protein, conserved	25.2321	25.5957	25.4849	24.7496	24.9923	24.7132		0	8.0161	62	4	3	4	3	3	4	197060000	253540000	234800000	141040000	166880000	137520000	39412000	50708000	46959000	28209000	33376000	27505000	0.0111345	0.619197	5
	LmjF.34.2560	hypothetical protein, conserved	22.3667	21.3331	21.0697	21.4543	21.0791	21.5127		0.0020807	2.1866	9	2	2	2	3	2	2	1184400000	578550000	482000000	629250000	485180000	655260000	5408000	2641800	2200900	2873300	2215400	2992100	0.59539	0.241091	3
	LmjF.32.0070	Qa-SNARE protein	19.8318	20.7748	20.4177	18.6514	14	14		0	15.595	38	1	1	1	1	0	0	13998000	26911000	21010000	6176200	0	0	933200	1794100	1400700	411750	0	0	0.0383054	4.79099	4
	LmjF.34.3980	nucleolar protein family a member-like protein	25.2438	25.7598	25.1486	24.8797	25.5728	24.9211		0	40.289	119	4	5	5	4	5	5	317850000	454540000	297560000	246950000	399270000	254150000	39731000	56818000	37195000	30869000	49908000	31768000	0.427157	0.259572	7
	LmjF.34.0690;LmjF.34.0680	flagellar attachment zone protein	21.0792	21.389	21.2363	21.6347	21.615	22.0644		0	21.057	41	4	6	5	6	5	5	680150000	843040000	758390000	999590000	986020000	1346500000	2215500	2746100	2470300	3256000	3211800	4385900	0.035399	-0.536551	9
	LmjF.30.3200;LmjF.28.0540	ribosomal protein S26	28.6262	29.7457	29.1818	28.7876	27.941	28.2396		0	130.72	291	5	6	6	6	5	5	1657300000	3600900000	2436000000	1853500000	1030700000	1267700000	414329984	900209984	608990016	463380000	257680000	316940000	0.101807	0.861825	6
	LmjF.34.0750	hypothetical protein, conserved	21.3301	20.3518	21.2569	19.9204	21.3486	20.8241		0	15.606	33	2	2	2	2	2	2	81725000	41482000	77686000	30760000	82778000	57550000	2636300	1338100	2506000	992260	2670300	1856500	0.618133	0.281904	3
	LmjF.24.2250	fatty-acid desaturase	22.5615	22.2438	22.6431	22.7929	22.7799	23.1901		0	32.339	23	2	3	3	3	2	3	123800000	99329000	131000000	145330000	144030000	191410000	6189900	4966500	6550200	7266700	7201700	9570400	0.0732814	-0.438177	3
	LmjF.35.2120	R-SNARE protein	23.3996	23.8647	22.807	22.5902	22.891	21.2245		0	22.626	52	3	4	3	4	4	2	121730000	168020000	80722000	69458000	85561000	26952000	11066000	15275000	7338400	6314400	7778300	2450200	0.133492	1.12188	5
	LmjF.36.2170	NOL1/NOP2/sun family	19.9879	19.7349	20.912	19.9785	20.8319	19.8445		0	37.014	18	1	1	2	2	2	1	40552000	34030000	76951000	40293000	72793000	36717000	1039800	872560	1973100	1033100	1866500	941450	0.989336	-0.00672404	3
	LmjF.16.0920:pseudogenic_transcript-p1	flagellar calcium-binding protein	22.1769	22.5322	22.0963	21.6542	21.0419	14		0	6.2255	32	1	1	1	1	1	0	37932000	48523000	35870000	26403000	17272000	0	4741500	6065400	4483800	3300300	2159000	0	0.242501	3.36976	2
	LmjF.08.1180	hypothetical protein, conserved	18.4556	18.9375	19.0847	14	14	14		0.00043898	2.6776	9	1	1	1	0	0	0	8628100	12049000	13344000	0	0	0	359500	502050	555990	0	0	0	1.4258e-05	4.82593	2
	LmjF.22.1060	small nuclear ribonucleoprotein	25.9107	26.0214	26.0393	24.319	24.7245	24.0643		0	148.04	118	3	3	4	3	3	2	315410000	340560000	344820000	104650000	138610000	87708000	63082000	68112000	68964000	20929000	27721000	17542000	0.00117457	1.62123	5
	LmjF.24.1800	hypothetical protein, conserved	26.9718	27.0906	27.0037	25.6661	25.7782	25.3005		0	54.785	119	4	3	4	3	3	3	526500000	571680000	538230000	212970000	230190000	165300000	131620000	142920000	134560000	53243000	57547000	41325000	0.00063294	1.44042	4
	LmjF.29.1030	hypothetical protein, conserved	14	14	14	14	14	14		0.00044504	2.858	5	0	0	0	0	0	0	0	0	0	0	0	0	0	0	0	0	0	0	1	0	2
	LmjF.36.2870;LmjF.36.2860	40S ribosomal protein S24e	29.8117	29.9575	29.6274	27.9573	28.7804	28.662		0	155.38	208	7	6	7	6	7	7	2827100000	3127800000	2488100000	781840000	1383200000	1274300000	942360000	1042600000	829360000	260610000	461070016	424750016	0.00827526	1.3323	8
	LmjF.26.2340;LmjF.26.2330	60S ribosomal protein L35	31.4852	32.2678	31.6379	31.6241	31.5035	31.2439		0	134.4	202	7	8	7	8	8	8	6011900000	10342000000	6683200000	6619900000	6088900000	5086100000	3005900032	5171100160	3341600000	3309900032	3044400128	2543099904	0.268289	0.339757	8
	LmjF.31.2280	ADP-ribosylation factor	25.8536	26.3098	26.3274	24.3524	25.0561	22.6363		0	148.86	109	8	8	7	6	6	2	606350000	831840000	842040000	214190000	348850000	65195000	60635000	83184000	84204000	21419000	34885000	6519500	0.0431252	2.14867	9
	LmjF.07.1150	N-terminal region of Chorein, a TM vesicle-mediated sorter	17.058	17.542	18.4767	18.0354	18.0885	18.3563		0	10.315	24	1	2	2	2	2	2	15965000	22328000	42680000	31433000	32610000	39264000	136450	190840	364790	268650	278720	335590	0.335855	-0.467814	4
	LmjF.30.1450	kinesin	20.414	18.6748	20.6846	20.5339	20.5348	21.1802		0	17.838	39	3	2	5	5	4	4	74047000	22179000	89321000	80463000	80511000	125940000	1397100	418470	1685300	1518200	1519100	2376200	0.282751	-0.8252	9
	LmjF.20.0150	Domain of unknown function (DUF1736)	21.0815	21.2972	21.3329	20.3081	20.1874	19.9311		0	6.016	48	2	3	3	3	2	2	102080000	118540000	121510000	59717000	54922000	45984000	2219100	2576900	2641500	1298200	1194000	999650	0.00129514	1.09505	3
	LmjF.03.0440;LmjF.03.0430	60S acidic ribosomal protein P2	30.0065	29.9296	29.7683	28.4132	28.0249	29.0143		0	323.31	242	4	4	4	2	3	2	3235800000	3067800000	2743200000	1072300000	819320000	1626700000	1078599936	1022600000	914409984	357449984	273110016	542230016	0.00874902	1.41732	4
	LmjF.35.4930	tubulin tyrosine ligase	20.3777	20.5167	20.4571	21.4711	21.2032	20.8785		0	13.093	24	2	1	2	4	3	3	59947000	66010000	63340000	127910000	106230000	84819000	1362400	1500200	1439500	2906900	2414400	1927700	0.0140442	-0.733718	5
	LmjF.31.1800;LmjF.31.1820;LmjF.31.1790	amino acid permease	20.8797	21.2649	21.7464	22.1382	21.8571	21.6514		0.00043384	2.563	15	2	2	2	2	2	2	32798000	42839000	59810000	78472000	64579000	55999000	1929300	2519900	3518200	4616000	3798800	3294000	0.11167	-0.585249	2
	LmjF.36.6890	Nucleoporin NUP144	14	14	14	19.8907	20.163	19.9132		0	3.2968	11	0	0	0	2	2	2	0	0	0	64157000	77485000	65165000	0	0	0	972080	1174000	987350	2.69962e-07	-5.98897	2
	LmjF.32.1090	HECT-domain (ubiquitin-transferase)	19.5286	21.2791	21.1136	20.3277	19.9166	20.1094		0	5.6467	28	2	3	3	1	1	1	60505000	203590000	181520000	105280000	79175000	90499000	756310	2544800	2269000	1316000	989690	1131200	0.411505	0.522532	5
	LmjF.07.0280	ubiquitin-protein ligase-like	18.7584	20.0994	19.0951	17.2846	17.9205	17.6985		0	42.452	29	5	8	7	3	3	2	121950000	308930000	154000000	43906000	68224000	58496000	443450	1123400	560000	159660	248090	212710	0.0192294	1.68308	12
	LmjF.20.1190	cysteine peptidase, Clan CA, family C2	23.1075	22.6179	22.8493	20.9571	22.2561	22.2892		0	162.47	69	7	7	8	3	7	6	334380000	238160000	279590000	75321000	185340000	189630000	9037300	6436700	7556400	2035700	5009100	5125200	0.0903964	1.02408	11
	LmjF.30.0060	hypothetical protein, conserved	22.4501	22.5691	21.8781	22.4011	19.451	21.7839		0.00044385	2.8117	7	2	3	2	2	1	1	80217000	87117000	53961000	77540000	10033000	50549000	5729800	6222600	3854400	5538500	716680	3610700	0.304308	1.08711	3
	LmjF.20.0650	rRNA biogenesis protein-like protein	21.2038	21.6598	21.554	21.1836	21.8455	21.3515		0	16.296	71	4	7	7	7	7	6	96612000	132530000	123160000	95268000	150740000	107030000	2415300	3313300	3078900	2381700	3768400	2675700	0.961734	0.0123431	8
	LmjF.05.0700	hypothetical protein, conserved	22.3492	20.8245	22.2668	17.9146	21.8402	19.828		0	11.391	74	2	1	2	2	2	2	470190000	163410000	444070000	21743000	330400000	81903000	5343000	1856900	5046200	247080	3754500	930720	0.189531	1.95255	2
	LmjF.29.1150	tryparedoxin 2	26.1186	26.6963	26.2291	24.8162	25.2586	23.4708		0	28.784	153	4	5	4	3	3	2	582880000	869890000	629280000	236320000	321130000	93008000	72860000	108740000	78660000	29540000	40142000	11626000	0.0317242	1.83281	5
	LmjF.34.0380	hypothetical protein, unknown function	20.9267	20.3704	21.4083	19.2747	20.544	20.1198		0.00085034	2.3826	23	2	2	2	1	1	2	55814000	37953000	77926000	17759000	42807000	31902000	1993300	1355500	2783100	634250	1528800	1139400	0.126266	0.922293	3
	LmjF.19.0700	kinesin	19.6638	19.8031	20.049	20.1311	18.8536	18.7904		0	10.229	17	3	4	4	2	1	1	106310000	117090000	138850000	146990000	60632000	58032000	830580	914780	1084800	1148300	473690	453380	0.267668	0.580269	7
	LmjF.27.0490	calpain-like cysteine peptidase	19.2266	19.0717	19.5918	17.8485	19.2812	20.0121		0	4.5418	24	2	2	2	2	2	2	150910000	135550000	194390000	58060000	156740000	260130000	613470	551010	790180	236020	637130	1057400	0.722244	0.249435	2
	LmjF.20.0260	Midasin	20.7731	20.6307	20.6207	20.14	20.3361	20.2537		0.00086468	2.5263	21	3	3	3	2	2	2	413920000	375030000	372440000	266890000	305760000	288800000	1791900	1623500	1612300	1155400	1323700	1250200	0.00457052	0.43153	4
	LmjF.34.0300	hypothetical protein, conserved	20.6225	18.9868	20.3178	20.8593	21.2919	21.6285		0	53.239	30	3	1	3	4	4	4	61343000	19741000	49667000	72287000	97560000	123200000	1614300	519510	1307000	1902300	2567400	3242200	0.0795782	-1.28421	5
	LmjF.34.0990	p-glycoprotein	21.1751	20.3934	21.0821	20.6459	20.9769	21.0657		0	89.826	31	5	3	4	3	3	3	163380000	95032000	153180000	113210000	142410000	151450000	2367800	1377300	2219900	1640700	2063900	2194900	0.965841	-0.0126514	5
	LmjF.35.3620	iron-sulfur cluster assembly protein	23.7917	23.57	23.7691	14	14	14		0	15.112	37	2	2	2	0	0	0	116180000	99625000	114370000	0	0	0	14522000	12453000	14296000	0	0	0	1.66163e-08	9.71028	5
	LmjF.26.0940	DnaJ domain/Domain of unknown function (DUF3395)	18.3437	19.654	18.6536	19.5731	17.9309	17.8432		0	3.7073	25	1	2	1	2	1	1	14304000	35475000	17733000	33540000	10745000	10111000	332650	825000	412390	780000	249880	235140	0.561591	0.434726	2
	LmjF.28.2460;LmjF.28.2205	ribosomal protein S29	28.2185	28.5565	28.2568	26.7571	26.8612	26.3435		0	111.13	128	3	4	4	4	3	3	1249300000	1579100000	1282900000	453700000	487630000	340590000	312329984	394780000	320729984	113420000	121910000	85148000	0.000897875	1.68998	4
	LmjF.15.1190	cyclic nucleotide-binding domain containing protein	21.3064	21.9308	21.811	20.1134	20.5113	19.6731		0	8.8272	36	5	7	8	4	4	2	165970000	255860000	235470000	72596000	95653000	53502000	2593300	3997800	3679300	1134300	1494600	835960	0.00683047	1.58345	10
	LmjF.29.1510;LmjF.29.1500	Nodulin-like	14	14	14	22.5106	22.6735	22.0948		0	5.9093	5	0	0	0	2	1	1	0	0	0	125490000	140490000	94059000	0	0	0	5975600	6689900	4479000	1.04664e-06	-8.42632	2
	LmjF.31.1570	cytochrome c oxidase VIII (COX VIII)	24.4328	25.9628	24.997	24.7702	24.5129	23.2515		0	14.892	45	3	5	4	5	3	3	158530000	457810000	234380000	200300000	167580000	69903000	22647000	65402000	33484000	28614000	23940000	9986100	0.215411	0.952663	5
	LmjF.32.2440	mitochondrial RNA binding complex 1 subunit	22.1834	20.844	21.8642	21.0556	14	20.8245		0.0076132	1.5168	8	3	2	2	2	0	1	95257000	37645000	76349000	43590000	0	37139000	4762800	1882200	3817400	2179500	0	1857000	0.270184	3.00381	3
	LmjF.31.1270;LmjF.31.1430	p-glycoprotein e	19.7898	18.9802	20.3145	20.4329	21.0066	20.3728		0	71.462	46	3	1	3	4	6	7	72511000	41371000	104320000	113240000	168540000	108630000	906390	517140	1304000	1415500	2106800	1357800	0.10623	-0.909287	7
	LmjF.28.2385	DNA replication licensing factor MCM6	17.8605	18.9446	19.536	27.1622	28.0291	28.1522		0.005102	1.71	13	1	2	3	2	2	1	13566000	28759000	43331000	8560800000	15612000000	17003000000	237990	504540	760190	150190000	273900000	298300000	0.000101425	-9.00078	4
	LmjF.34.3080	exosome subunit rrp6p homologue	20.1388	20.3605	20.2696	18.7475	19.5785	17.6611		0	23.291	10	2	3	3	2	2	1	41561000	48464000	45505000	15844000	28184000	7461400	1154500	1346200	1264000	440110	782900	207260	0.0462943	1.59394	3
	LmjF.36.1925;LmjF.21.1820	60S ribosomal protein L37a	28.8394	29.1807	28.8278	27.4093	28.1494	27.462		0	171.91	125	4	4	4	3	3	2	1440900000	1825500000	1429400000	534730000	893160000	554630000	480300000	608499968	476480000	178240000	297720000	184880000	0.00856109	1.27575	5
	LmjF.19.0650	hypothetical protein, conserved	20.7809	20.4451	21.4624	21.3924	21.7007	21.9807		0	15.996	63	4	4	8	8	9	9	131520000	104210000	210940000	200940000	248820000	302120000	1801600	1427500	2889600	2752600	3408600	4138600	0.0819925	-0.795159	11
	LmjF.09.1510	hypothetical protein, conserved	20.3342	20.7175	20.6632	18.4076	19.5128	18.9715		0	4.2122	18	3	4	4	1	1	2	122940000	160350000	154420000	32338000	69570000	47804000	1321900	1724200	1660500	347720	748060	514020	0.00918998	1.60768	5
	LmjF.25.1310	hypothetical protein, conserved	22.9816	23.2526	23.2132	14	14	20.1129		0	67.848	52	2	2	2	0	0	1	107670000	129910000	126420000	0	0	14741000	8282500	9993500	9724800	0	0	1133900	0.0251888	7.11152	2
	LmjF.14.1070	CMGC/DYRK protein kinase	22.0262	21.6026	21.0605	20.573	20.5105	22.5526		0	19.244	39	6	6	4	3	3	6	213570000	159220000	109350000	77993000	74686000	307590000	4271300	3184400	2187000	1559900	1493700	6151900	0.654145	0.351091	8
	LmjF.35.1260	ATPase family associated with various cellular activities (AAA)	18.3493	21.1856	20.703	14	14	14		0	84.874	25	1	2	2	0	0	0	7013000	50087000	35848000	0	0	0	333950	2385100	1707000	0	0	0	0.00226573	6.07931	5
	LmjF.21.0980	intraflagellar transport protein 172	21.3622	21.6595	21.9099	21.022	21.6364	22.194		0	157.5	62	5	8	8	8	9	14	266880000	327950000	390090000	210810000	322720000	475000000	2695700	3312600	3940300	2129400	3259800	4798000	0.947019	0.0264219	16
	LmjF.17.0350	dihydrouridine synthase (Dus)	20.313	21.0432	20.1219	21.1559	20.8998	20.8535		0	13.456	31	2	3	2	3	2	2	37775000	62666000	33090000	67755000	56739000	54944000	1302600	2160900	1141000	2336400	1956500	1894600	0.182408	-0.477043	3
	LmjF.14.1120;LmjF.14.1110;LmjF.14.1100	kinesin K39	22.5495	22.1872	22.7041	18.249	18.7313	18.3658		0	92.894	108	4	4	5	2	3	2	1307500000	1017100000	1455500000	66355000	92696000	71953000	6138700	4775300	6833200	311530	435190	337810	4.43025e-05	4.03155	8
	LmjF.28.0020	Present in the outer mitochondrial membrane proteome 15	14	14	21.2105	14	14	14		0.00044189	2.7299	18	0	0	1	0	0	0	0	0	21838000	0	0	0	0	0	2426500	0	0	0	0.373901	2.40348	2
	LmjF.35.2270	ATP-dependent RNA helicase-like protein	21.5359	21.1628	21.1671	20.3244	21.2247	21.402		0	57.13	53	3	4	2	2	4	4	206760000	159640000	160120000	89283000	166630000	188440000	3040600	2347600	2354700	1313000	2450500	2771100	0.439758	0.304895	5
	LmjF.17.0920	ATP-dependent RNA helicase	14	14	14	18.7987	19.5653	19.4072		0	8.5824	10	0	0	0	3	5	3	0	0	0	53352000	90770000	81344000	0	0	0	456000	775810	695240	2.31255e-05	-5.25706	5
	LmjF.13.0130	Kinesin-13 2	14	14	18.667	14	14	14		0	3.1837	3	0	0	1	0	0	0	0	0	15816000	0	0	0	0	0	416220	0	0	0	0.373901	1.55566	3
	LmjF.07.0805	N-acetylglucosamine-phosphate mutase	21.5608	19.7292	21.7629	22.0889	21.5775	20.4357		0	19.187	51	3	2	4	3	1	2	108270000	30419000	124550000	156130000	109530000	49639000	3093500	869110	3558600	4460800	3129400	1418300	0.688407	-0.349731	5
	LmjF.26.0970	NMD3 family	21.1393	21.174	21.6601	21.3185	21.2396	18.5812		0	11.229	25	3	3	4	4	4	1	62362000	63879000	89474000	70612000	66855000	10589000	2309700	2365900	3313800	2615300	2476100	392190	0.360294	0.944637	6
	LmjF.32.1340	cleavage and polyadenylation specificity factor- like protein	20.2181	19.9693	20.1835	20.0111	19.9637	20.5846		0	14.581	42	3	4	4	5	4	5	81723000	68774000	79781000	70798000	68506000	105360000	1219700	1026500	1190800	1056700	1022500	1572500	0.783795	-0.0628446	9
	LmjF.28.1100	hypothetical protein, conserved	18.9667	20.0618	18.2606	14	16.8289	19.2149		0.0028056	1.8797	18	1	2	1	0	1	1	19468000	41591000	11934000	0	4423700	23123000	512320	1094500	314050	0	116410	608510	0.204706	2.41513	2
	LmjF.29.2550	RNA polymerase-associated protein CTR9	14	14	14	14	14	14		0.00086356	2.5152	8	0	0	0	0	0	0	0	0	0	0	0	0	0	0	0	0	0	0	1	0	2
	LmjF.35.3720	hypothetical protein, conserved	21.2998	21.8971	21.5064	20.2457	14	14		0	40.734	31	1	1	1	1	0	0	61959000	93734000	71497000	29840000	0	0	2581600	3905600	2979100	1243300	0	0	0.0584462	5.48588	2
	LmjF.34.4620	cyclic nucleotide-binding domain containing protein	21.5371	21.3568	21.4764	20.3439	21.369	21.0808		0	78.703	39	3	3	3	1	2	2	100420000	88625000	96283000	43918000	89378000	73190000	3043100	2685600	2917700	1330800	2708400	2217900	0.165034	0.525563	4
	LmjF.29.2020	5-AMP-activated protein kinase catalytic subunit alpha	20.2891	20.5772	20.7584	19.9245	20.6269	20.788		0	30.647	16	1	2	2	2	2	2	46124000	56318000	63858000	35824000	58292000	65181000	1281200	1564400	1773800	995100	1619200	1810600	0.765801	0.0950953	2
	LmjF.34.0390	hypothetical protein, unknown function	21.5538	19.7944	19.936	20.0383	21.4393	19.864		0	9.2484	19	3	1	1	1	2	1	80044000	23642000	26079000	27996000	73934000	24810000	3078600	909300	1003100	1076800	2843600	954240	0.980972	-0.0191085	4
	LmjF.15.0620	hypothetical protein, conserved	19.7469	18.6527	14	14	14	14		0	5.1705	12	1	1	1	0	0	0	20236000	9478700	0	0	0	0	879850	412120	0	0	0	0	0.120501	3.46653	2
	LmjF.14.0570	WD domain, G-beta repeat	17.8836	17.7874	18.1543	18.8525	19.2042	18.6801		0	5.4719	12	1	1	1	2	2	1	12817000	11990000	15462000	25087000	32013000	22261000	241830	226230	291740	473340	604020	420020	0.00685928	-0.970488	4
	LmjF.26.1040;REV__LmjF.26.1040	hypothetical protein, conserved	23.1708	23.3955	23.7312	23.5429	22.6538	22.6792		0	22.744	48	4	4	5	4	5	3	226620000	264830000	334190000	293310000	158370000	161180000	9442700	11034000	13925000	12221000	6598900	6716000	0.229572	0.473858	7
	LmjF.32.2200	U5 small nuclear ribonucleoprotein component	21.1404	17.6146	21.1762	20.9506	21.5447	21.5773		0	13.943	55	6	3	6	5	7	7	122510000	10637000	125590000	107410000	162140000	165840000	2311500	200690	2369600	2026600	3059200	3129100	0.313619	-1.38048	8
	LmjF.22.1500	ATP-dependent DEAD/H RNA helicase	21.9436	21.4542	21.7574	20.5977	20.9052	21.0573		0	30.801	51	8	6	8	4	6	6	274270000	195370000	241060000	107900000	133540000	148380000	4033400	2873100	3545100	1586800	1963800	2182100	0.0116738	0.864982	8
	LmjF.35.2850	RNA polymerase-associated protein LEO1	14	14	14	14	14	14		0	22.544	22	0	0	0	0	0	0	0	0	0	0	0	0	0	0	0	0	0	0	1	0	3
	LmjF.20.0130	phosphatidylinositol-4-phosphate 5-kinase related	19.8244	20.5985	20.6538	19.2129	19.5081	20.6866		0.00044287	2.784	21	1	2	2	1	1	2	25996000	44457000	46191000	17014000	20878000	47255000	928420	1587700	1649700	607650	745650	1687700	0.348018	0.556351	2
	LmjF.09.0470	serine/threonine protein phosphatase	14	20.327	14	14	14	14		0	8.2373	13	0	2	0	0	0	0	0	42089000	0	0	0	0	0	1315300	0	0	0	0	0.373901	2.10899	3
	LmjF.17.0720	hypothetical protein, conserved	19.9051	20.5354	19.3121	19.4648	19.5373	20.0997		0.00045558	3.1132	16	1	2	1	1	1	1	44183000	68386000	29291000	32561000	34239000	50564000	981850	1519700	650900	723580	760880	1123600	0.621614	0.216925	3
	LmjF.31.2350	Symplekin tight junction protein C terminal	22.5441	22.3627	22.4093	21.6455	21.8605	22.6612		0	199.95	88	8	7	9	7	7	8	391410000	345170000	356490000	209960000	243690000	424500000	6115800	5393200	5570100	3280600	3807600	6632800	0.289289	0.382975	13
	LmjF.33.1060	chloride channel protein	19.6666	21.0466	21.0349	18.1096	18.7726	18.6701		0.0077012	1.5988	17	1	2	2	1	1	1	34952000	90974000	90237000	11879000	18809000	17519000	832190	2166000	2148500	282840	447830	417110	0.0147112	2.06526	2
	LmjF.34.4310	coatomer alpha subunit	22.095	21.9425	22.2416	22.1584	21.9641	21.9757		0	42.868	121	9	9	9	9	8	7	300150000	270040000	332250000	313640000	274120000	276330000	4479800	4030500	4958900	4681200	4091300	4124300	0.602766	0.0602754	13
	LmjF.11.0830	hypothetical protein, conserved	20.4055	20.806	20.8346	20.3309	19.8977	20.144		0	14.084	43	3	5	4	3	3	3	70833000	93496000	95372000	67265000	49816000	59089000	1388900	1833300	1870000	1318900	976780	1158600	0.0405312	0.557866	8
	LmjF.04.0060	DNA topoisomerase type IB small subunit	26.525	26.5202	26.4093	18.5937	14	14		0	29.347	21	2	2	2	1	0	0	1641600000	1636100000	1515100000	6725200	0	0	96566000	96242000	89121000	395600	0	0	0.00202311	10.9536	5
	LmjF.35.3980	4E-interacting protein	22.3936	23.3325	23.4114	21.0538	18.4956	14		0	323.31	117	3	5	5	3	1	1	143260000	274630000	290090000	56600000	9609600	0	5509800	10563000	11157000	2176900	369600	0	0.067546	5.19603	7
	LmjF.30.2890	hypothetical protein, conserved	21.3814	21.2285	19.6328	20.4391	20.7599	21.1639		0	7.9461	40	3	3	2	2	2	3	73759000	66340000	21949000	38383000	47941000	63436000	2731800	2457100	812930	1421600	1775600	2349500	0.949742	-0.040055	3
	LmjF.35.3070	hypothetical protein, conserved	21.4835	21.6238	21.4008	18.5352	19.0818	18.3882		0	7.1943	36	2	2	2	1	1	1	134880000	148650000	127360000	17475000	25525000	15782000	2932100	3231600	2768700	379890	554890	343090	0.000212441	2.83427	2
	LmjF.04.0550	TPR repeat/Tetratricopeptide repeat	21.0807	20.2565	21.1063	20.6181	20.2816	20.9395		0	12.402	53	4	3	4	4	4	3	168550000	95198000	171570000	122320000	96872000	152840000	2217800	1252600	2257500	1609400	1274600	2011000	0.582852	0.201434	6
	LmjF.21.1730	hypothetical protein, conserved	14	21.8744	14	14	14	14		0.00085361	2.4079	8	0	1	0	0	0	0	0	30758000	0	0	0	0	0	3844700	0	0	0	0	0.373901	2.62481	2
	LmjF.36.0710	Protein C21orf2 homolog	19.9856	20.2329	19.8146	14	14	14		0	4.0668	21	1	1	1	0	0	0	15573000	18484000	13831000	0	0	0	1038200	1232300	922090	0	0	0	9.96798e-07	6.01104	2
	LmjF.12.0540	Present in the outer mitochondrial membrane proteome 18	14	14	14	14	14	14		0	6.0783	12	0	0	0	0	0	0	0	0	0	0	0	0	0	0	0	0	0	0	1	0	3
	LmjF.13.0970	hypothetical protein, conserved	20.7455	20.8812	21.3266	20.7492	20.3063	21.6386		0.0012706	2.3389	15	2	2	2	1	1	2	63288000	69531000	94680000	63451000	46679000	117540000	1758000	1931400	2630000	1762500	1296600	3265000	0.850303	0.0864029	2
	LmjF.36.0820	ADP-ribosylation factor-like protein	23.2328	23.3992	22.5571	21.5385	21.6794	22.6419		0	4.3419	28	2	2	2	1	1	2	138000000	154880000	86398000	42646000	47019000	91626000	9857300	11063000	6171300	3046100	3358500	6544700	0.0619926	1.10978	2
	LmjF.19.1410	Cid1 family poly A polymerase	21.0237	20.979	21.1551	20.4336	20.3458	20.4473		0	5.2683	36	3	2	2	2	2	2	93804000	90944000	102750000	62311000	58633000	62907000	2131900	2066900	2335200	1416200	1332600	1429700	0.000475898	0.643724	3
	LmjF.15.0060	Eukaryotic translation initiation factor 4 gamma 1	18.8944	21.2905	20.1932	14	19.5206	18.4948		0	157.53	50	1	5	3	0	1	1	24851000	130820000	61140000	0	38358000	18839000	487280	2565000	1198800	0	752110	369390	0.202617	2.78757	17
	LmjF.36.3380	hypothetical protein, conserved	23.9331	24.5275	24.2759	20.9921	14	14		0	32.054	43	2	2	2	1	0	0	80083000	120920000	101570000	10429000	0	0	16017000	24183000	20313000	2085700	0	0	0.0276152	7.9148	2
	LmjF.34.1060	mitochondrial ATP-dependent zinc metallopeptidase	21.0843	20.892	21.1543	20.352	20.6451	21.0851		0	7.9546	30	4	4	4	3	3	3	82267000	71998000	86356000	49518000	60671000	82311000	2223400	1945900	2333900	1338300	1639800	2224600	0.198534	0.349493	6
	LmjF.25.2360	Pumilio homology domain family member 8	20.5414	20.7287	20.6789	20.3075	20.084	20.4036		0	28.1	37	2	3	2	2	2	2	51886000	59077000	57077000	44121000	37788000	47162000	1526100	1737600	1678700	1297700	1111400	1387100	0.0249856	0.384628	4
	LmjF.35.0670	hypothetical protein, conserved	16.0243	16.8086	16.6286	16.2368	15.817	14		0	4.8946	6	1	1	2	2	1	0	13263000	22844000	20162000	15368000	11488000	0	66649	114790	101320	77224	57730	0	0.192844	1.1359	4
	LmjF.16.0080	Galactose oxidase, central domain/Domain of unknown function (DUF4110)	21.5674	21.5247	21.9911	21.2244	22.2851	22.2187		0	173.78	78	4	3	5	5	4	4	108770000	105600000	145900000	85751000	178880000	170830000	3107600	3017000	4168500	2450000	5110700	4880900	0.596128	-0.215002	7
	LmjF.09.1520.2;LmjF.09.1520.1	hypothetical protein, conserved	26.1336	25.9627	25.848	24.5418	25.5105	18.7399		0.0020687	2.1398	27	2	1	2	1	1	1	1325200000	1177100000	1087100000	439630000	860410000	7880500	73621000	65395000	60396000	24424000	47801000	437800	0.222768	3.05066	2
	LmjF.05.0850	zinc-finger of a C2HC-type	14	19.7704	14	14	14	14		0	16.133	17	1	1	0	0	0	0	0	27723000	0	0	0	0	0	894290	0	0	0	0	0.373901	1.92346	5
	LmjF.22.1110	Cytoplasmic dynein 1 heavy chain (DYNC1H1)	16.8963	16.0957	15.1666	13.5534	16.1946	16.7831		0	6.8044	10	2	1	1	2	1	2	34398000	19749000	10372000	3390100	21149000	31803000	121980	70033	36780	12022	74998	112780	0.651111	0.54252	4
	LmjF.22.1610	hypothetical protein, conserved	21.0422	21.0637	21.4319	20.8319	21.5333	20.622		0	20.991	56	3	3	4	4	4	2	82055000	83289000	107500000	70926000	115330000	61325000	2159400	2191800	2829000	1866500	3035100	1613800	0.57765	0.183499	6
	LmjF.32.2910	ubiquitin hydrolase	20.4531	19.9661	20.1924	18.1602	18.8789	20.1352		0	6.9988	21	2	2	2	2	2	2	90439000	64523000	75485000	18454000	30371000	72554000	1435500	1024200	1198200	292920	482080	1151600	0.125995	1.14579	2
	LmjF.33.0970	hypothetical protein, conserved	20.862	21.1083	21.4959	21.1891	21.1668	20.6581		0	4.8717	39	2	3	3	3	3	2	62891000	74605000	97592000	78895000	77688000	54606000	1905800	2260700	2957300	2390800	2354200	1654700	0.583692	0.150716	3
	LmjF.11.0780;LmjF.11.0760	40S ribosomal protein S21	28.3462	31.4948	28.462	28.2092	29.0831	28.9123		0	323.31	366	4	4	3	3	3	3	1023700000	9078400000	1109300000	930980000	1706100000	1515600000	341240000	3026099968	369760000	310329984	568720000	505209984	0.547163	0.699453	4
	LmjF.21.0790	ras-related protein Rab21	20.6725	20.8093	20.1293	14	14	14		0	6.8253	13	1	1	1	0	0	0	28411000	31238000	19498000	0	0	0	1671300	1837500	1146900	0	0	0	6.06907e-06	6.53705	2
	LmjF.20.1430	hypothetical protein, conserved	14	14	14	14	14	14		0	17.859	6	0	0	0	0	0	0	0	0	0	0	0	0	0	0	0	0	0	0	1	0	2
	LmjF.31.2080	hypothetical protein, conserved	21.146	22.1892	21.4686	18.2998	20.3011	14		0	22.064	33	3	3	3	1	2	0	85858000	176940000	107370000	11940000	47800000	0	2320500	4782200	2902000	322700	1291900	0	0.0970258	4.06766	3
	LmjF.15.1030	SKIP/SNW domain containing protein	14	14	14	14	14	14		0	7.7882	8	0	0	0	0	0	0	0	0	0	0	0	0	0	0	0	0	0	0	1	0	5
	LmjF.32.2540	HD domain containing protein	19.762	20.9789	21.71	19.5572	18.0182	19.6163		0	53.242	43	3	3	4	2	1	2	34676000	80602000	133790000	30086000	10354000	31344000	889130	2066700	3430500	771430	265480	803690	0.0857259	1.75307	6
	LmjF.23.0260	argininosuccinate synthase	21.3368	21.5898	21.3353	22.2887	21.9911	22.0478		0	13.986	65	2	2	2	2	2	2	68864000	82064000	68791000	133210000	108380000	112730000	2648600	3156300	2645800	5123600	4168400	4335600	0.00521081	-0.688572	2
	LmjF.23.0680	mitochondrial DNA primase	20.4498	20.5109	20.2407	19.9352	20.9281	20.347		0.00045331	3.0619	12	1	1	1	1	2	1	48696000	50801000	42124000	34086000	67838000	45346000	1432200	1494200	1239000	1002500	1995200	1333700	0.992665	-0.00292842	2
	LmjF.29.2760	Putative intraflagellar transport protein C3	21.3902	20.9667	21.1089	18.6128	18.6419	20.1806		0	5.9975	6	3	2	2	1	1	2	93451000	69676000	76893000	13630000	13908000	40407000	2748500	2049300	2261600	400870	409050	1188400	0.019527	2.01018	4
	LmjF.16.1350	DNA-directed rna polymerase I largest subunit	22.0174	21.5563	21.5617	19.9228	21.5582	21.4023		0	230.01	62	5	7	5	3	4	5	365080000	265210000	266190000	85479000	265560000	238360000	4245100	3083900	3095300	993940	3087900	2771600	0.239026	0.750685	7
	LmjF.20.0660	serine/threonine protein phosphatase 2A regulatory subunit	22.5878	22.6314	22.4872	20.2439	14	19.9272		0	59.333	87	5	7	4	2	0	2	201730000	207920000	188130000	39734000	0	31903000	6304000	6497400	5879100	1241700	0	996970	0.0904676	4.51178	10
	LmjF.29.2370;LmjF.16.1170	60S ribosomal protein L39	29.4712	29.5782	29.3695	27.2565	26.1117	26.3757		0	23.395	69	5	4	4	3	3	2	744220000	801510000	693600000	160330000	72512000	87073000	744220032	801510016	693600000	160330000	72512000	87073000	0.00118749	2.89164	5
	LmjF.26.1540	glutaredoxin	22.6283	22.1848	23.1184	18.9869	19.4686	14		0	94.562	67	3	3	4	1	1	0	116700000	85816000	163910000	9352000	13058000	0	6483300	4767600	9106300	519560	725470	0	0.0433946	5.15869	7
	LmjF.17.0260	hypothetical protein, conserved	14	14	14	14	14	14		0	3.6846	6	0	0	0	0	0	0	0	0	0	0	0	0	0	0	0	0	0	0	1	0	2
	LmjF.35.3470	acyl transferase-like protein	21.7477	21.4447	21.5978	19.7493	19.4876	14		0	47.742	47	3	3	3	2	1	0	102120000	82774000	92041000	25557000	21318000	0	3521400	2854300	3173800	881290	735110	0	0.109389	3.85111	3
	LmjF.23.1190	hypothetical protein, conserved	20.6164	21.0973	21.3262	21.1007	20.0154	20.9462		0	17.242	24	1	2	2	2	1	1	41794000	58332000	68360000	58465000	27556000	52531000	1607500	2243500	2629200	2248700	1059800	2020400	0.459192	0.32589	3
	LmjF.27.1980	FtsJ cell division protein	22.2506	21.219	21.8898	21.9345	21.9	22.5061		0	61.349	47	5	4	7	7	7	9	189610000	92757000	147670000	152310000	148710000	226360000	4989800	2441000	3886000	4008200	3913400	5956700	0.415609	-0.327051	11
	LmjF.30.0450	Eukaryotic translation initiation factor 4E-4	19.3917	22.3225	20.7308	14	14	14		0	127.79	37	1	2	2	1	0	1	17884000	136370000	45245000	0	0	0	687850	5245000	1740200	0	0	0	0.00129581	6.81502	6
	LmjF.14.0280	hypothetical protein, conserved	20.9128	20.9457	20.7572	17.7108	20.844	19.8974		0	28.223	41	6	5	4	2	5	3	100680000	103000000	90388000	10941000	95991000	49807000	1974200	2019700	1772300	214530	1882200	976610	0.209743	1.38784	8
	LmjF.09.0750	acyl-CoA binding protein	21.504	21.6995	21.2626	20.481	20.7085	20.4834		0.00086096	2.4968	18	2	2	2	1	1	1	107070000	122600000	90572000	52687000	61687000	52771000	2974100	3405700	2515900	1463500	1713500	1465900	0.00319336	0.931108	2
	LmjF.34.3460	hypothetical protein, conserved	21.8275	19.7764	21.7421	14	18.8054	17.8391		0	18.985	12	4	1	4	0	1	1	89318000	21552000	84186000	0	10995000	5627500	3721600	898000	3507700	0	458130	234480	0.0585227	4.23381	4
	LmjF.32.1360	RNA capping enzyme, cytoplasmic	23.1661	23.0661	23.0771	22.2685	22.7849	22.6725		0	142.73	94	10	10	10	10	11	8	451800000	421520000	424770000	242500000	346880000	320870000	9412500	8781600	8849400	5052100	7226600	6684800	0.0299417	0.527852	14
	LmjF.36.1530	NEK family Serine/threonine-protein kinase	21.8494	21.6213	21.8161	18.3008	14	14		0	12.58	36	3	4	4	1	0	0	117140000	100010000	114460000	10010000	0	0	3778600	3226000	3692200	322910	0	0	0.0116084	6.32867	8
	LmjF.25.1320	serine/threonine-protein phosphatase	23.0839	22.8836	21.7803	19.8864	20.4662	20.5627		0	5.9963	33	2	2	2	2	2	2	124470000	108330000	50427000	13568000	20280000	21683000	8890800	7738200	3601900	969180	1448600	1548800	0.00757883	2.27747	2
	LmjF.31.1010	hypothetical protein, conserved	21.5657	21.7388	21.4027	20.9786	21.6529	21.218		0	43.565	17	2	2	2	2	2	2	117950000	132980000	105350000	78521000	125300000	92693000	3104000	3499600	2772300	2066300	3297500	2439300	0.26356	0.285837	2
	LmjF.28.2550	hypothetical protein, unknown function	20.1411	19.5674	19.8461	14	19.3659	16.9041		0.00043706	2.6392	18	2	2	2	0	2	1	45094000	30301000	36756000	0	26350000	4783100	1156300	776940	942470	0	675640	122640	0.118199	3.09488	3
	LmjF.32.1970	ribosome biogenesis protein TSR3	14	14	14	14	14	14		0	4.8336	7	0	0	0	0	0	0	0	0	0	0	0	0	0	0	0	0	0	0	1	0	2
	LmjF.08.1000	AAA domain (dynein-related subfamily)/von Willebrand factor type A domain containing protein	19.1451	18.9399	19.1382	18.0268	17.6378	20.2436		0	6.2205	28	3	4	4	3	2	4	69569000	60349000	69241000	32048000	24473000	148980000	579750	502910	577010	267060	203940	1241500	0.61896	0.438336	6
	LmjF.19.0050;LmjF.19.0040;LmjF.19.0030;LmjF.09.1340;LmjF.17.1220	histone H2B	14	14	20.5818	20.7097	20.9895	21.028		0	4.6959	13	0	0	1	1	1	1	0	0	12556000	13719000	16655000	17106000	0	0	1569400	1714900	2081900	2138200	0.0983203	-4.71512	4
	LmjF.13.0440	mitogen-activated protein kinase kinase 2	19.2991	19.3261	19.2443	17.3729	17.598	17.234		0	4.635	17	2	2	2	1	1	1	37414000	38122000	36019000	9844500	11507000	8940800	645070	657280	621020	169730	198390	154150	6.45968e-05	1.88823	2
	LmjF.03.0640	hypothetical protein, conserved	20.3572	20.3769	19.9745	18.5869	20.1819	20.487		0	5.326	14	2	3	1	1	2	3	44326000	44932000	33996000	12993000	39252000	48496000	1343200	1361600	1030200	393740	1189500	1469600	0.467287	0.484269	4
	LmjF.35.2080	calcium motive p-type ATPase	22.6631	21.9352	22.8642	22.0087	22.427	22.1514		0	219.23	78	7	5	7	6	5	6	305520000	184470000	351220000	194100000	259390000	214290000	6641800	4010200	7635200	4219600	5638900	4658400	0.396631	0.291854	10
	LmjF.35.2110	hypothetical protein, conserved	22.1377	22.3123	21.6333	20.1343	20.1039	19.6934		0	107.24	68	4	4	4	1	1	1	161500000	182290000	113850000	40280000	39443000	29673000	4614200	5208200	3252800	1150900	1126900	847800	0.00117356	2.05054	7
	LmjF.36.1760	aldehyde dehydrogenase	21.5659	21.5872	20.986	14	19.0081	19.8336		0	13.578	12	3	3	2	0	1	1	77611000	78768000	51924000	0	13181000	23359000	3104400	3150700	2076900	0	527250	934360	0.109168	3.76579	4
	LmjF.26.1900	hypothetical protein, conserved	20.4444	18.3857	20.3101	20.3572	19.8363	19.0683		0	121.22	27	4	3	4	4	4	2	82761000	19865000	75401000	77907000	54295000	31882000	1426900	342500	1300000	1343200	936130	549700	0.960186	-0.0405337	6
	LmjF.36.6770	beta adaptin	21.7641	22.4542	22.0209	20.7809	21.0998	20.4844		0	70.309	46	6	7	5	3	4	3	121090000	195380000	144690000	61253000	76409000	49878000	3561500	5746400	4255600	1801600	2247300	1467000	0.00859453	1.29139	9
	LmjF.13.0460	hypothetical protein, conserved	22.4475	22.3997	22.3628	20.6276	20.9494	20.559		0	71.101	48	4	4	4	1	1	1	171590000	166000000	161810000	48600000	60746000	46345000	5719600	5533200	5393500	1620000	2024900	1544800	0.000161166	1.69133	7
	LmjF.29.0220	protein transport protein Sec24A	21.9954	21.3014	21.6561	20.8435	20.5587	21.8055		0	42.415	28	5	3	4	4	3	5	200680000	124050000	158620000	90317000	74134000	175930000	4180900	2584500	3304700	1881600	1544500	3665200	0.24482	0.581743	8
	LmjF.27.0750	Stress responsive A/B Barrel Domain	14	14	14	14	14	14		0.0083144	1.4685	9	0	0	0	0	0	0	0	0	0	0	0	0	0	0	0	0	0	0	1	0	2
	LmjF.30.3360	calmodulin-related protein	22.9567	22.5227	22.3889	21.9709	22.447	23.2922		0	17.328	45	4	4	3	4	3	4	325620000	241040000	219680000	164420000	228700000	410860000	8140500	6025900	5491900	4110500	5717600	10272000	0.906711	0.0527439	4
	LmjF.34.2570	Flagellum attachment zone protein 8	21.9123	21.9707	18.8698	22.4323	20.4631	22.4673		0	7.1542	37	4	3	1	4	1	5	118400000	123300000	14371000	169800000	43366000	173960000	3946800	4110000	479050	5659900	1445500	5798800	0.515017	-0.87001	5
	LmjF.36.3000	ATP-dependent RNA helicase	22.3152	22.1201	22.7614	23.1063	22.6489	22.9432		0	90.856	122	9	8	11	13	9	11	287010000	250720000	391050000	496650000	361720000	443570000	5218400	4558500	7109900	9030000	6576800	8065000	0.0973653	-0.500596	16
	LmjF.36.1920	hypothetical protein, conserved	21.0775	21.2298	20.7722	19.7718	20.1318	21.0665		0.0020912	2.2313	4	2	3	2	1	1	2	53109000	59021000	42979000	21483000	27575000	52706000	2212900	2459200	1790800	895150	1148900	2196100	0.160418	0.70311	4
	LmjF.36.2110	chaperone protein DnaJ	23.7597	24.3166	23.6728	14	14	22.0388		0	95.305	52	4	4	3	1	1	2	213040000	313420000	200590000	0	0	64629000	14203000	20895000	13373000	0	0	4308600	0.0544835	7.23679	4
	LmjF.24.1390;LmjF.24.1380	Zinc finger, C3HC4 type (RING finger)/EF-hand domain pair	22.6701	22.0058	22.9174	21.002	14	14		0	4.0135	11	2	2	2	2	0	0	86763000	54747000	102980000	27300000	0	0	6674100	4211300	7921700	2100000	0	0	0.0577432	6.19713	3
	LmjF.36.3710	hypothetical protein, conserved	21.0994	20.2802	20.8382	20.9012	22.1741	21.091		0.00044703	2.8907	9	2	1	1	2	2	1	26961000	15281000	22496000	23500000	56789000	26805000	2246700	1273400	1874700	1958300	4732400	2233700	0.234411	-0.649485	2
	LmjF.31.0390	Calpain-like protein 2	22.5127	22.8347	23.0299	21.7926	22.5006	21.627		0	78.199	103	5	8	9	7	8	7	233370000	291750000	334000000	141670000	231420000	126310000	5983900	7480700	8564100	3632600	5933900	3238800	0.0561363	0.81904	16
	LmjF.25.1690	hypothetical protein, conserved	22.4408	23.111	22.512	14	14	14		0	41.574	34	2	2	2	0	0	0	51240000	81537000	53832000	0	0	0	5693300	9059700	5981300	0	0	0	2.14007e-06	8.68796	3
	LmjF.12.0100	Plus-3 domain/Zinc finger, C3HC4 type (RING finger)	21.2598	20.3331	21.1316	19.9116	19.4193	20.5257		0	11.403	16	2	2	2	2	1	2	45197000	23776000	41354000	17752000	12620000	27173000	2510900	1320900	2297500	986250	701130	1509600	0.0912443	0.955949	4
	LmjF.34.3020	CK1/TTBK protein kinase	20.9147	21.0122	20.576	19.9476	20.5379	19.4205		0	9.3905	28	2	2	2	2	2	2	73142000	78255000	57837000	37416000	56329000	25964000	1976800	2115000	1563100	1011200	1522400	701720	0.068065	0.865617	2
	LmjF.28.1990	hypothetical protein, conserved	24.073	23.808	23.4432	23.6008	22.9261	23.6527		0	46.25	112	7	8	8	7	6	6	652970000	543410000	422000000	470710000	294880000	487950000	17648000	14687000	11405000	12722000	7969700	13188000	0.268057	0.381521	10
	LmjF.28.1240	p450 reductase	21.6434	21.7951	21.6231	21.517	22.1192	22.7818		0	6.3419	53	4	6	5	4	5	6	111370000	123730000	109820000	102030000	154880000	245170000	3275700	3639100	3229900	3000900	4555400	7211000	0.288013	-0.452099	7
	LmjF.34.3190	NAD dependent epimerase/dehydratase family	20.4715	20.5238	21.4562	22.1661	21.6355	19.5053		0	12.589	34	1	1	2	3	3	1	30532000	31659000	60420000	98828000	68415000	15627000	1453900	1507600	2877200	4706100	3257900	744160	0.760553	-0.285104	4
	LmjF.29.0440.2;LmjF.29.0440.1	hypothetical protein, conserved	21.0089	22.2395	22.4851	19.5308	21.7789	22.2839		0	54.259	24	2	3	3	2	3	3	46422000	108940000	129150000	16664000	79163000	112340000	2110100	4951600	5870500	757440	3598300	5106600	0.499409	0.71327	4
	LmjF.32.0140	Flagellum attachment zone protein 9	21.2884	20.9799	21.6865	18.061	18.9927	18.7124		0	13.32	12	2	2	4	1	2	1	138300000	111680000	182260000	14767000	28169000	23195000	2561200	2068100	3375100	273470	521640	429540	0.0013583	2.72954	6
	LmjF.32.3390	hypothetical protein, conserved	22.0503	21.2409	21.5178	20.9117	21.2039	21.317		0	10.729	35	5	3	4	3	3	4	130290000	74347000	90078000	59181000	72469000	78379000	4343000	2478200	3002600	1972700	2415600	2612600	0.160236	0.458719	6
	LmjF.34.0540.2;LmjF.34.0540.1		22.181	22.7104	23.5185	21.3699	21.4224	21.4218		0	30.367	32	4	5	3	2	3	3	109370000	157840000	276370000	62329000	64642000	64614000	4755000	6862800	12016000	2710000	2810500	2809300	0.0229012	1.3986	6
	LmjF.16.1530	endoplasmic reticulum oxidoreductin	22.2094	22.2894	22.4076	21.4081	21.6899	21.3016		0	216.89	44	3	5	3	3	3	2	130940000	138400000	150220000	75136000	91344000	69788000	4849500	5125900	5563700	2782800	3383100	2584800	0.00295763	0.835583	5
	LmjF.30.1240	calcium-binding protein	19.9987	20.2394	20.2678	14	14	14		0.0043444	1.7514	2	1	1	1	0	0	0	20952000	24756000	25250000	0	0	0	1047600	1237800	1262500	0	0	0	2.19906e-07	6.16862	2
	LmjF.36.0460	vacuolar protein sorting-associated protein 45	20.1476	20.314	19.992	17.8528	21.2115	19.4099		0	7.0328	34	3	3	3	2	2	3	36007000	40407000	32326000	7338200	75277000	21594000	1161500	1303500	1042800	236720	2428300	696580	0.53567	0.659761	4
	LmjF.18.0790	DNA-directed RNA polymerase I subunit RPB5z	20.8424	21.505	20.7023	20.7213	20.073	20.538		0	7.9199	20	2	2	1	2	1	1	37602000	59523000	34125000	34575000	22060000	30451000	1880100	2976200	1706200	1728700	1103000	1522500	0.142198	0.572501	3
	LmjF.10.0800	hypothetical protein, conserved	22.0508	21.1484	21.5756	14	20.5526	14		0	11.074	28	4	3	3	0	1	0	208540000	111570000	150010000	0	73824000	0	4344600	2324400	3125300	0	1538000	0	0.0698237	5.40739	5
	LmjF.26.2230	GDP-mannose 4,6 dehydratase	19.5318	18.9333	18.8794	18.4224	18.141	18.3791		0.0020483	2.0411	16	1	1	1	1	1	1	18191000	12015000	11574000	8431800	6937100	8182100	757970	500610	482260	351320	289050	340920	0.0241589	0.800701	2
	LmjF.12.1300	SET domain containing protein	21.7685	20.6214	20.3716	20.9088	14	19.851		0.00044823	2.9092	34	2	2	1	2	0	1	117900000	53233000	44768000	64966000	0	31208000	3572600	1613100	1356600	1968700	0	945700	0.290389	2.66723	3
	LmjF.31.2640.2;LmjF.31.2640.1	2-oxoglutarate dehydrogenase, e3 component, lipoamidedehydrogenase-like protein	23.2078	22.6012	23.3027	20.0506	19.2086	18.8529		0	26.609	26	1	1	3	2	1	1	300340000	197250000	320760000	33666000	18781000	14677000	9688300	6362800	10347000	1086000	605850	473460	0.000927906	3.66656	6
	LmjF.14.0220	PX domain containing protein	21.6685	21.9018	21.9072	21.6079	21.3132	19.6397		0	17.907	59	4	4	4	3	4	1	69999000	82281000	82591000	67121000	54720000	17154000	3333300	3918200	3932900	3196200	2605700	816840	0.190753	0.972194	9
	LmjF.18.0200	UDP-galactopyranose mutase	22.7593	22.8483	22.5915	19.7067	21.8756	21.6356		0	5.5926	38	4	4	4	2	3	3	156190000	166130000	139040000	18825000	84652000	71676000	7099400	7551500	6320200	855660	3847800	3258000	0.0740045	1.66043	4
	LmjF.24.0450;LmjF.24.0440	Protein of unknown function (DUF3184)	21.8503	22.0182	21.7884	21.0714	21.5984	20.4259		0	173.53	59	7	8	8	6	8	6	245770000	276090000	235430000	143230000	206390000	91564000	3781000	4247500	3622100	2203500	3175200	1408700	0.0690943	0.853733	11
	LmjF.13.0500	ATP-dependent RNA helicase	19.8045	19.7961	20.1691	19.0171	19.85	19.9279		0	110.52	49	5	6	6	6	5	5	111720000	111070000	143830000	64724000	115290000	121690000	915710	910390	1179000	530530	945030	997490	0.362454	0.324924	14
	LmjF.20.1700	hypothetical protein, conserved	19.6304	14	14	14	14	14		0	5.3477	26	1	0	0	0	0	0	9738900	0	0	0	0	0	811580	0	0	0	0	0	0.373901	1.87679	3
	LmjF.13.1050	Dpy-30 motif containing protein	21.1283	21.2477	21.1649	20.6292	20.7406	21.0517		0	5.3661	42	2	2	3	2	2	2	34383000	37349000	35267000	24328000	26281000	32606000	2292200	2489900	2351100	1621900	1752100	2173700	0.046751	0.373077	6
	LmjF.27.1590;LmjF.27.1560	diacylglycerol acyltransferase	18.618	18.3904	19.8522	19.8694	20.6905	20.6863		0.00044346	2.8031	10	1	1	2	2	2	3	7644100	6528400	17983000	18199000	32152000	32059000	402320	343600	946500	957820	1692200	1687300	0.0509085	-1.46185	3
	LmjF.08.0620	hypothetical protein, conserved	19.1727	19.3623	19.1892	16.3021	16.7541	18.7214		0	5.2745	18	2	3	3	1	1	2	63824000	72788000	64557000	8726700	11937000	46680000	590960	673960	597750	80803	110530	432220	0.0563775	1.98219	4
	LmjF.36.3010	glutathione peroxidase	14	20.6686	14	14	14	14		0	3.3627	14	0	1	0	0	0	0	0	11667000	0	0	0	0	0	1666700	0	0	0	0	0.373901	2.22285	2
	LmjF.28.2440	hypothetical protein, conserved	21.7043	22.0857	21.635	19.3286	19.031	19.0556		0	9.565	52	3	3	3	1	1	1	105920000	137980000	100960000	20410000	16606000	16891000	3416900	4451000	3256700	658380	535670	544880	9.4887e-05	2.66994	4
	LmjF.06.1190	thioredoxin	21.8754	22.0012	21.6043	14	14	14		0	3.9147	7	1	2	1	0	0	0	26931000	29384000	22318000	0	0	0	3847300	4197700	3188200	0	0	0	3.00121e-07	7.82696	2
	LmjF.22.1330	hypothetical protein, conserved	14	14	14	20.8797	20.4171	20.3406		0	12.36	4	0	0	0	2	1	1	0	0	0	260470000	189020000	179260000	0	0	0	1929400	1400100	1327800	2.6173e-06	-6.54581	2
	LmjF.30.2800	hypothetical protein, conserved	22.2643	22.6388	22.5122	14	14	14		0	17.43	12	2	2	2	0	0	0	45339000	58775000	53839000	0	0	0	5037700	6530500	5982100	0	0	0	1.70124e-07	8.47177	4
	LmjF.17.1370	NUC130/3NT domain/SDA1	18.4597	21.3068	19.3463	17.1913	18.7981	16.6948		0.0012712	2.339	16	1	4	1	1	1	1	13339000	95980000	24662000	5537400	16865000	3925000	360510	2594100	666530	149660	455820	106080	0.111766	2.14285	4
	LmjF.27.1450	CBF/Mak21 family	20.9402	22.2834	22.4495	21.5052	22.2148	21.8807		0	106.99	45	3	5	5	5	5	4	78469000	199090000	223370000	116080000	189840000	150590000	2012000	5104900	5727600	2976500	4867800	3861400	0.965189	0.0241439	7
	LmjF.09.0980	hypothetical protein, conserved	20.2002	21.838	20.4672	14	19.7354	20.2441		0	47.91	19	2	2	1	0	1	1	46984000	146200000	56533000	0	34041000	48432000	1204700	3748800	1449600	0	872850	1241900	0.240809	2.84199	7
	LmjF.34.0550	Cysteine leucine rich protein	22.9194	23.7887	23.7631	21.9135	14	19.509		0	86.077	67	2	4	5	2	0	1	158650000	289830000	284750000	79002000	0	14922000	7932600	14491000	14237000	3950100	0	746120	0.100678	5.01622	9
	LmjF.25.0530	ABC transporter, mitochondrial	24.4868	24.4865	24.5723	22.1966	23.4821	23.1441		0	95.547	67	6	6	7	4	4	4	728820000	728650000	773320000	149010000	363240000	287360000	23510000	23505000	24946000	4806600	11717000	9269600	0.0150929	1.57426	7
	LmjF.34.2810	Carboxypeptidase-like protein	21.8019	22.1303	22.1541	18.9855	19.9426	19.7692		0	5.0922	19	3	1	2	2	3	2	160870000	201980000	205360000	22837000	44338000	39317000	3656200	4590600	4667200	519030	1007700	893570	0.00145477	2.46299	4
	LmjF.11.0410	BOP1NT (NUC169) domain/WD domain, G-beta repeat	22.0999	21.535	21.6041	20.8402	22.5423	22.4681		0	21.016	87	4	5	5	4	7	5	175310000	118510000	124320000	73213000	238220000	226280000	4495200	3038600	3187700	1877200	6108300	5802000	0.744313	-0.203865	9
	LmjF.36.3570	signal recognition particle receptor like protein	21.8179	22.1081	21.3879	18.5582	20.5827	19.7331		0	44.545	31	3	3	2	1	3	2	133090000	162740000	98782000	13895000	56534000	31373000	3696900	4520700	2744000	385980	1570400	871460	0.0261739	2.14664	7
	LmjF.09.1160	hypothetical protein, conserved	22.0715	20.7024	21.7164	20.0837	20.5375	21.1605		0	5.0308	27	4	2	3	1	2	2	154250000	59722000	120610000	38893000	53269000	82041000	4407300	1706300	3445900	1111200	1522000	2344000	0.15472	0.902863	4
	LmjF.17.1240	hypothetical protein, conserved	20.8242	20.4928	21.1377	22.2891	22.5773	23.077		0	21.216	58	4	3	5	7	7	7	92830000	73773000	115360000	256250000	312910000	442440000	1856600	1475500	2307200	5125100	6258100	8848800	0.00348312	-1.82959	9
	LmjF.25.0130	elongation factor	23.857	23.403	23.3835	22.6346	22.9926	23.1589		0	81.624	106	10	7	9	7	10	8	592560000	432590000	426790000	253960000	325490000	365250000	15194000	11092000	10943000	6511800	8345900	9365400	0.0473363	0.619117	13
	LmjF.29.2870	hypothetical protein, conserved	21.4985	21.8506	21.5395	20.2634	19.9466	21.5747		0.00045167	3.0182	36	2	2	2	1	2	2	68142000	86982000	70107000	28947000	23241000	71840000	2962700	3781800	3048200	1258600	1010500	3123500	0.112695	1.03463	3
	LmjF.14.0890	hypothetical protein, conserved	20.9412	21.7243	21.4277	20.2423	21.0286	20.9597		0	22.935	37	2	3	2	1	2	2	52350000	90080000	73341000	32248000	55616000	53024000	2013400	3464600	2820800	1240300	2139100	2039400	0.141495	0.620863	3
	LmjF.26.0840	hypothetical protein, conserved	22.3214	22.0433	21.9629	21.9865	22.0208	22.1668		0	55.497	78	5	6	5	4	4	4	241080000	198820000	188040000	191150000	195750000	216590000	5240900	4322100	4087900	4155300	4255300	4708500	0.696277	0.0511417	9
	LmjF.10.1290;LmjF.10.1260	Protein of unknown function (DUF1861)	22.6161	22.1377	22.1751	21.8313	20.6843	14		0	11.678	12	3	2	2	2	1	0	122140000	87670000	89974000	70894000	32015000	0	6428700	4614200	4735500	3731300	1685000	0	0.228977	3.47109	3
	LmjF.33.2530	NUC173 domain containing protein	20.945	21.4499	20.5799	19.3543	20.4892	20.1519		0	17.034	59	6	6	4	3	5	4	125160000	177600000	97170000	41555000	91255000	72228000	2018700	2864500	1567300	670240	1471900	1165000	0.0775338	0.993077	7
	LmjF.05.1140	V-type proton ATPase subunit D	23.2878	22.5554	22.1794	23.1535	24.1181	23.3514		0	47.715	71	4	3	3	4	5	3	194570000	117110000	90243000	177270000	345980000	203330000	10241000	6163700	4749600	9330300	18209000	10702000	0.119368	-0.866809	6
	LmjF.31.1650	MYND finger	22.2311	22.2819	22.5305	20.4921	20.0886	19.8198		0	10.424	45	5	5	5	3	2	2	147690000	152980000	181740000	44245000	33451000	27764000	4922900	5099500	6058200	1474800	1115000	925470	0.000511805	2.21431	5
	LmjF.15.1460	phosphomevalonate kinase protein	22.5932	22.7144	22.5851	20.9586	21.8562	21.421		0	4.769	16	2	2	2	1	1	1	126550000	137640000	125840000	40758000	75928000	56156000	6327500	6882100	6292100	2037900	3796400	2807800	0.00970649	1.21896	2
	LmjF.24.0840	dynein arm light chain	20.3015	21.1303	20.2653	14	14	14		0	9.7104	2	1	2	1	0	0	0	21968000	39023000	21426000	0	0	0	1292300	2295400	1260300	0	0	0	2.03093e-05	6.56572	2
	LmjF.10.0310	protein transport protein SEC23	21.8824	22.2238	21.9696	21.2566	21.2276	21.4552		0	5.8223	45	3	5	3	3	2	4	112110000	142040000	119100000	72656000	71212000	83377000	3866000	4898100	4106800	2505400	2455600	2875100	0.00467742	0.712117	6
	LmjF.17.1250	RNA cytidine acetyltransferase	19.7429	20.7537	21.1839	21.3289	22.1851	21.5627		0	26.188	43	3	5	6	6	8	6	45627000	91936000	123880000	136970000	247970000	161070000	877440	1768000	2382300	2634100	4768600	3097500	0.0852915	-1.13205	8
	LmjF.27.0510	calpain-like cysteine peptidase	20.6828	20.5232	20.5733	20.8292	21.1618	21.9004		0	84.47	85	8	8	5	8	10	11	447720000	400830000	415020000	495550000	624040000	1041300000	1683200	1506900	1560200	1863000	2346000	3914500	0.0926636	-0.704046	12
	LmjF.23.0810	actin interacting protein-like protein	21.9581	22.0841	21.7093	20.8438	20.3254	21.3606		0	22.051	25	3	3	2	2	1	2	97778000	106700000	82291000	45165000	31534000	64625000	4074100	4446000	3428800	1881900	1313900	2692700	0.0279953	1.07386	5
	LmjF.04.0010	calcium-translocating P-type ATPase	22.6088	22.4957	22.9656	21.8589	21.7376	22.208		0	41.086	76	7	9	9	5	6	8	307010000	283860000	393170000	182570000	167850000	232550000	6396100	5913800	8191000	3803500	3496900	4844700	0.019451	0.755169	10
	LmjF.36.1020	hypothetical protein, conserved	22.5766	22.3203	22.3585	21.7616	20.945	20.2815		0	8.14	11	3	3	3	3	2	1	131360000	109970000	112930000	74666000	42393000	26766000	6255100	5236800	5377600	3555500	2018700	1274500	0.0308822	1.42242	3
	LmjF.24.0300	hypothetical protein, conserved	19.0858	16.7588	19.0662	14	18.403	14		0	5.5656	21	3	2	2	0	2	1	45069000	8981900	44463000	0	28077000	0	556410	110890	548920	0	346620	0	0.162457	2.83593	4
	LmjF.36.3400;LmjF.36.3390	ribosomal protein L29	28.488	29.2006	28.7619	27.9691	27.7383	27.4754		0	27.206	322	10	9	10	9	7	9	1505900000	2467900000	1820800000	1051000000	895660000	746450000	376480000	616969984	455200000	262750000	223910000	186610000	0.0123943	1.08921	13
	LmjF.34.3780	phosphomannomutase-like protein	21.0699	21.0384	21.7721	20.3628	20.8602	18.6363		0	39.721	30	2	2	3	2	2	1	70441000	68920000	114610000	43150000	60909000	13039000	2201300	2153700	3581400	1348400	1903400	407460	0.134171	1.34038	4
	LmjF.35.3900	hypothetical protein, conserved	22.8601	23.5449	23.1489	17.5965	21.193	21.8975		0	126.03	29	5	6	6	1	2	3	159870000	256990000	195320000	4161800	50345000	82040000	7613100	12238000	9300700	198180	2397400	3906700	0.0931852	2.95561	7
	LmjF.19.0280	Sarcalumenin	20.2418	20.8285	21.2934	14	18.6947	19.5983		0	3.5049	2	2	2	2	0	1	1	35957000	54001000	74533000	0	12304000	23018000	1239900	1862100	2570100	0	424290	793710	0.129412	3.35691	2
	LmjF.32.2640.2;LmjF.32.2640.1	cysteine desulfhydrase	21.8976	21.7326	21.8326	22.2674	22.0676	22.4049		0	26.69	13	1	1	1	1	1	2	66416000	59240000	63490000	85820000	74721000	94407000	3906800	3484700	3734700	5048300	4395400	5553400	0.0174901	-0.425716	2
	LmjF.32.0830	hypothetical protein, unknown function	22.0819	22.2587	21.3259	21.365	20.9196	20.7324		0	4.4041	28	2	2	1	2	1	1	71030000	80290000	42059000	43215000	31737000	27874000	4439400	5018200	2628700	2700900	1983500	1742100	0.06122	0.88319	2
	LmjF.22.0990	hypothetical protein, conserved	17.2584	16.5184	16.8364	21.9051	20.0577	19.9995		0	25.418	19	1	1	1	3	3	4	9093300	5444600	6787300	227790000	63302000	60796000	156780	93873	117020	3927400	1091400	1048200	0.00462365	-3.78306	6
	LmjF.21.0720.1;LmjF.21.0720.2	hypothetical protein, conserved	21.9153	21.8689	22.4877	20.4667	21.4892	20.7657		0	127.23	14	2	2	3	1	2	1	71190000	68938000	105870000	26084000	52987000	32090000	3955000	3829900	5881400	1449100	2943700	1782800	0.0310647	1.1834	4
	LmjF.31.2610	RNA polymerase ii largest subunit	17.689	14	18.0652	19.3529	21.2603	19.2584		0	41.506	24	2	1	2	5	5	5	18173000	0	23587000	57582000	216020000	53933000	211310	0	274270	669560	2511900	627130	0.0808548	-3.37246	8
	LmjF.33.0410	DNA mismatch repair protein MSH2	21.3641	20.8294	21.6028	19.2639	21.0102	19.7333		0	29.221	46	6	5	6	4	5	5	121470000	83850000	143320000	28328000	95042000	39221000	2699300	1863300	3184900	629500	2112000	871580	0.0909038	1.26303	9
	LmjF.33.1910	ribosome assembly protein RRB1	22.9356	22.7365	23.0278	22.199	21.8059	22.8265		0	162.89	82	5	5	5	4	5	4	184510000	160720000	196680000	110740000	84326000	171080000	8022400	6988000	8551500	4814600	3666300	7438300	0.114417	0.622793	6
	LmjF.16.0730	ubiquitin hydrolase	20.6388	20.8199	20.7587	20.4076	20.4367	20.63		0	23.84	24	4	4	6	3	2	2	128980000	146230000	140150000	109880000	112120000	128190000	1632700	1851000	1774100	1390900	1419300	1622700	0.0476598	0.247686	6
	LmjF.22.0210	hypothetical protein, conserved	21.9327	21.7078	21.8357	21.5958	22.0309	22.3742		0	24.204	56	4	4	4	6	5	6	284220000	243200000	265750000	225040000	304250000	385990000	4003200	3425300	3742900	3169500	4285200	5436500	0.497097	-0.174918	9
	LmjF.26.0850	hypothetical protein, conserved	20.5927	21.4227	20.936	20.3501	19.7239	20.8579		0	33.335	20	2	2	2	2	1	2	33208000	59031000	42131000	28069000	18185000	39911000	1581300	2811000	2006200	1336600	865950	1900500	0.173381	0.673119	4
	LmjF.30.1770	Intraflagellar transport complex B protein 46 C terminal	23.2412	23.4292	23.0788	21.0136	21.8757	21.9722		0	3.5572	22	1	1	1	1	1	1	168560000	192010000	150610000	35989000	65416000	69942000	9915300	11295000	8859500	2117000	3848000	4114200	0.00711061	1.62925	2
	LmjF.35.0230	hypothetical protein, conserved	19.1678	20.4854	20.5085	14	14	14		0.0020956	2.2618	7	1	2	2	0	0	0	11779000	29360000	29834000	0	0	0	588960	1468000	1491700	0	0	0	0.000166217	6.05392	2
	LmjF.36.3170	CobW/HypB/UreG, nucleotide-binding domain containing protein	21.3583	20.2948	20.3988	20.6304	20.9797	21.0215		0	4.1123	28	2	1	1	2	2	2	48392000	23154000	24885000	29217000	37222000	38315000	2688400	1286300	1382500	1623200	2067900	2128600	0.620385	-0.193219	2
	LmjF.22.0790	translation initiation factor SUI1	20.4259	18.4686	20.174	19.9344	20.4358	20.5647		0	7.9668	25	2	1	2	2	2	2	49304000	12696000	41406000	35071000	49643000	54280000	1408700	362750	1183000	1002000	1418400	1550900	0.388812	-0.622129	2
	LmjF.13.0640	hypothetical protein, conserved	20.4344	20.8749	20.1519	19.9375	20.35	20.4078		0	9.204	24	2	3	2	2	2	2	73685000	99998000	60582000	52213000	69500000	72337000	1417000	1923000	1165000	1004100	1336500	1391100	0.377179	0.255313	3
	LmjF.01.0640	HSP70-like protein	18.4624	19.1794	19.5524	19.2471	19.1228	19.1702		0	14.459	18	2	2	3	2	2	2	16615000	27310000	35367000	28623000	26260000	27137000	361200	593700	768860	622240	570870	589930	0.738256	-0.115309	3
	LmjF.28.0870	hypothetical protein, conserved	19.5943	19.5055	19.7057	20.3237	20.0547	19.7428		0	4.125	17	1	1	2	2	3	1	19788000	18607000	21377000	32807000	27228000	21934000	791530	744290	855060	1312300	1089100	877360	0.0689248	-0.438575	5
	LmjF.15.0780	hypothetical protein, conserved	19.3417	19.1868	19.6096	19.8354	20.7604	20.8662		0	12.852	31	2	1	1	2	4	3	24583000	22080000	29599000	34614000	65718000	70723000	664390	596750	799980	935520	1776200	1911400	0.0339723	-1.10798	6
	LmjF.19.1190	CHCH domain containing protein	14	14	14	14	14	14		0	4.3234	9	0	0	0	0	0	0	0	0	0	0	0	0	0	0	0	0	0	0	1	0	2
	LmjF.14.1340	delta-4 fatty acid desaturase	21.9631	22.0453	22.1009	20.1348	21.1067	21.3167		0.00045005	2.9652	19	3	3	3	1	2	2	69502000	73578000	76465000	19572000	38388000	44402000	4088300	4328100	4498000	1151300	2258100	2611900	0.0319108	1.18368	3
	LmjF.07.0460	acyl-CoA dehydrogenase, mitochondrial precursor	22.2294	22.5147	22.696	22.102	22.6821	23.196		0	228.1	89	3	5	5	6	6	8	127840000	155810000	176660000	117040000	174970000	249850000	4917000	5992600	6794800	4501600	6729800	9609600	0.628359	-0.180029	9
	LmjF.35.4060	Regulatory subunit of type II PKA R-subunit	22.8873	23.3657	23.1282	22.6728	22.1952	21.4096		0	29.604	94	4	5	3	5	3	2	124140000	172950000	146690000	106980000	76832000	44569000	7758400	10809000	9168300	6686400	4802000	2785600	0.0581588	1.03457	7
	LmjF.19.0330	intraflagellar transport protein 80	21.9279	21.4436	22.3978	20.9611	22.2119	22.1586		0	84.378	40	5	4	5	3	6	6	163590000	116930000	226570000	83698000	199170000	191950000	3989900	2852100	5526000	2041400	4857800	4681600	0.781787	0.145917	7
	LmjF.11.0870	kinesin	21.1275	21.0263	20.7101	20.4331	21.1598	21.0124		0	13.524	19	3	2	3	1	3	2	176400000	164450000	132090000	109010000	180390000	162880000	2290900	2135700	1715400	1415700	2342800	2115300	0.752311	0.0861861	4
	LmjF.34.2540	Coiled-coil and C2 domain-containing protein	14	19.503	19.0938	18.5122	20.4814	20.0129		0	5.1794	16	0	1	1	1	2	2	0	36406000	27415000	18320000	71731000	51840000	0	742990	559490	373880	1463900	1058000	0.316296	-2.13659	3
	LmjF.36.2370	hypothetical protein, conserved	14	14	14	17.587	14	14		0.004353	1.7657	4	0	0	0	1	0	0	0	0	0	8466400	0	0	0	0	0	196890	0	0	0.373901	-1.19568	2
	LmjF.33.3190	small nuclear ribonucleoprotein SmD2	22.784	23.6871	22.9173	22.4045	21.7112	20.3464		0	162.59	60	2	3	2	2	1	1	50556000	94539000	55448000	38861000	24033000	9331900	7222300	13506000	7921100	5551600	3433300	1333100	0.0695114	1.64213	6
	LmjF.13.1560	ras-like small GTPases	22.4396	22.4553	22.7612	21.7815	22.101	21.4931		0	7.2121	51	3	4	4	2	3	2	113770000	115010000	142180000	72097000	89970000	59032000	5688400	5750700	7108800	3604800	4498500	2951600	0.0204952	0.760169	6
	LmjF.20.1110	hypothetical protein, conserved	21.2938	20.8062	20.7527	14	19.4185	14		0	15.305	15	2	2	2	0	1	0	105410000	75179000	72440000	0	28729000	0	2570900	1833600	1766800	0	700710	0	0.0470759	5.14478	3
	LmjF.05.1050	hypothetical protein, unknown function	23.3495	23.3468	22.5946	22.2923	22.439	23.2474		0	20.436	81	6	6	5	5	3	6	288580000	288040000	171010000	138680000	153520000	268870000	10688000	10668000	6333700	5136400	5686100	9958100	0.323703	0.437373	6
	LmjF.36.4520	hypothetical protein, conserved	20.208	20.3768	20.4421	17.3641	17.937	16.5864		0.0012648	2.3104	28	2	2	3	1	2	2	66618000	74881000	78352000	9278600	13802000	5412100	1211200	1361500	1424600	168700	250940	98402	0.00155853	3.04647	3
	LmjF.35.4550	hypothetical protein, conserved	19.8551	18.9307	14	20.3286	20.9262	20.474		0	20.103	15	3	1	0	5	5	4	71127000	37478000	0	98759000	149440000	109230000	948370	499700	0	1316800	1992600	1456400	0.177945	-2.981	5
	LmjF.30.3280	serine/threonine phosphatase	23.0368	22.4997	23.3905	20.6226	21.7615	23.262		0	11.55	32	2	3	3	2	3	3	111870000	77097000	142950000	20987000	46216000	130770000	8605400	5930500	10996000	1614400	3555100	10059000	0.246818	1.09367	3
	LmjF.30.1590	hypothetical protein, conserved	22.9265	23.3472	22.8246	22.2562	23.0152	21.0974		0	20.593	17	2	3	2	2	3	1	159440000	213420000	148570000	100190000	169550000	44871000	7971900	10671000	7428300	5009400	8477400	2243600	0.191864	0.909835	4
	LmjF.28.1060	hypothetical protein, conserved	14	14	17.5419	14	14	14		0	7.1844	13	0	0	1	0	0	0	0	0	4007200	0	0	0	0	0	190820	0	0	0	0.373901	1.18062	2
	LmjF.31.2340.1;LmjF.31.2340.2	p-nitrophenylphosphatase	22.8871	23.3625	23.1227	21.3206	22.5226	22.1529		0	6.5142	32	4	4	4	2	4	1	147390000	204920000	173530000	49762000	114480000	88603000	7757400	10785000	9133200	2619000	6025300	4663300	0.0418182	1.12542	5
	LmjF.13.0810	hypothetical protein, conserved	24.5479	24.2173	24.2551	14	23.1409	14		0.00085874	2.4735	7	2	1	2	0	1	0	3065900000	2438100000	2502700000	0	1156100000	0	24527000	19505000	20022000	0	9248900	0	0.0749897	7.29315	2
	LmjF.36.6310	homocysteine S-methyltransferase	22.4816	22.6128	22.4342	22.2216	21.8817	22.5344		0	13.955	42	3	3	3	3	2	3	87847000	96212000	85009000	73359000	57959000	91119000	5856500	6414100	5667300	4890600	3864000	6074600	0.204052	0.297017	4
	LmjF.18.0090	alpha glucosidase II subunit	22.2636	22.2878	22.3483	20.7685	19.863	21.5767		0	12.813	35	2	4	4	1	1	2	156090000	158730000	165520000	55374000	29562000	96963000	5035100	5120300	5339500	1786200	953610	3127800	0.0343359	1.56381	5
	LmjF.27.0550	replication factor C, subunit 4	20.7338	21.6603	21.1103	20.7834	20.5717	19.7002		0	38.397	40	2	4	2	2	2	1	40107000	76232000	52068000	41510000	35845000	19592000	1743800	3314400	2263800	1804800	1558500	851820	0.128404	0.816371	5
	LmjF.35.3380	poly A polymerase regulatory subunit	22.3659	14	21.0274	21.3707	19.5342	21.789		0	6.6956	30	4	0	2	3	1	3	135130000	0	53433000	67787000	18981000	90593000	5405100	0	2137300	2711500	759240	3623700	0.546492	-1.76688	5
	LmjF.16.0680	apurinic/apyrimidinic endonuclease-redox protein	23.4723	23.2017	23.1302	21.7599	22.3784	22.4709		0	53.699	77	7	6	7	4	3	4	256040000	212240000	201980000	78126000	119950000	127890000	11638000	9647100	9180800	3551200	5452300	5813400	0.012415	1.06498	9
	LmjF.13.0650	palmitoyl acyltransferase 6	20.0824	20.0179	19.6593	18.7527	20.7337	19.558		0	6.8376	24	1	1	1	1	2	1	25535000	24420000	19045000	10159000	40106000	17753000	1110200	1061700	828030	441690	1743700	771860	0.706833	0.238427	2
	LmjF.18.1170	hypothetical protein, conserved	21.4702	21.2428	21.5508	19.373	20.5135	19.4094		0	7.8728	22	2	2	2	1	1	1	40672000	34743000	43009000	9506000	20957000	9748500	2905100	2481600	3072100	679000	1496900	696320	0.0126841	1.65593	2
	LmjF.30.0780	mitochondrial oligo_U binding protein TBRGG1	18.2252	21.0715	18.5175	18.5387	14	18.4574		0	7.451	29	1	4	1	1	0	1	10418000	74927000	12758000	12947000	0	12238000	306430	2203700	375240	380800	0	359950	0.264083	2.27268	8
	LmjF.32.2160	R-SNARE protein	18.2002	17.765	18.7412	18.6922	20.0447	19.8283		0	4.4989	5	2	1	1	1	2	2	18069000	13365000	26291000	25413000	64899000	55856000	301160	222740	438180	423560	1081600	930930	0.0637106	-1.28631	4
	LmjF.35.4630	chaperone protein DnaJ	22.2611	22.8111	22.872	21.5748	14	20.5385		0	63.921	80	3	4	4	2	0	1	105550000	154540000	161210000	65595000	0	31982000	5026400	7358900	7676600	3123600	0	1523000	0.172735	3.94364	5
	LmjF.18.0580	peroxisomal enoyl-coa hydratase	22.8182	22.6081	22.3965	21.7185	18.5683	20.6425		0	86.925	47	2	3	2	3	3	3	147910000	127860000	110420000	69019000	7774200	32738000	7395600	6393200	5521100	3450900	388710	1636900	0.0693735	2.29782	3
	LmjF.30.2540	AAA family ATPase-like protein	20.2919	20.5491	20.86	20.1771	14	14		0.0039809	1.8096	4	1	1	1	1	0	0	59049000	70573000	87546000	54532000	0	0	1283700	1534200	1903200	1185500	0	0	0.0944871	4.50795	2
	LmjF.36.3850	Snf7	14	19.987	14	14	14	14		0	49.539	56	0	1	0	0	0	0	0	12470000	0	0	0	0	0	1039200	0	0	0	0	0.373901	1.99568	6
	LmjF.02.0160;LmjF.02.0170;LmjF.02.0200;LmjF.02.0210	phosphoglycan beta 1,3 galactosyltransferase	20.6888	20.477	20.5373	19.5596	14	14		0	3.3718	24	2	2	2	2	0	0	69302000	59839000	62388000	31681000	0	0	1690300	1459500	1521700	772710	0	0	0.0638088	4.71453	2
	LmjF.19.1250	peroxin 12	21.3436	21.2262	21.1502	19.8171	19.8409	20.0313		0	7.7623	48	2	2	2	2	1	2	55883000	51516000	48873000	19398000	19721000	22504000	2661100	2453100	2327300	923700	939070	1071600	0.000107797	1.34357	4
	LmjF.03.0910	inorganic pyrophosphatase	21.6473	22.3493	21.8182	14	14	14		0	47.053	13	1	1	2	0	0	0	39416000	64117000	44372000	0	0	0	3284700	5343100	3697700	0	0	0	2.99953e-06	7.93826	2
	LmjF.25.0410	translation initiation factor SUI1	21.7458	21.5807	21.7985	20.8191	21.198	20.9058		0	16.277	8	2	2	2	1	1	1	49235000	43911000	51065000	25900000	33679000	27505000	3516800	3136500	3647500	1850000	2405700	1964600	0.00512972	0.734037	3
	LmjF.29.0750	U3 small nucleolar ribonucleoprotein protein MPP10	18.958	19.9475	20.0503	19.9888	19.1728	22.7927		0	36.918	67	1	1	2	2	1	2	18841000	37410000	40174000	38499000	21867000	268840000	509230	1011100	1085800	1040500	590990	7265800	0.433896	-0.99951	9
	LmjF.21.1563	choline dehydrogenase, like protein	22.7028	22.5241	23.0503	14	18.0909	20.0106		0	14.192	55	7	5	7	0	1	2	170670000	150790000	217160000	0	6980000	26408000	6826800	6031400	8686500	0	279200	1056300	0.0387588	5.39189	8
	LmjF.32.2220	hypothetical protein, unknown function	14	14	16.8085	20.2439	20.0328	20.5754		0	4.299	24	0	0	1	1	1	1	0	0	10215000	110510000	95469000	139060000	0	0	114780	1241700	1072700	1562500	0.00488726	-5.34787	2
	LmjF.20.0700	conserved protein, unknown function	19.8846	18.6524	20.3889	19.8818	18.9385	18.7612		0.00043649	2.6238	5	1	1	2	2	1	1	31943000	13597000	45308000	31882000	16580000	14662000	967960	412020	1373000	966110	502420	444320	0.511177	0.448081	3
	LmjF.24.0830	Mitochondrial SSU ribosomal protein	19.386	14	20.5495	19.1665	20.3645	17.0283		0	4.6728	10	2	1	3	2	3	2	30145000	0	67526000	25891000	59399000	5881400	685110	0	1534700	588430	1350000	133670	0.71622	-0.874619	6
	LmjF.21.0770	hypothetical protein, conserved	14	14	14	14	14	14		0	6.9755	5	0	0	0	0	0	0	0	0	0	0	0	0	0	0	0	0	0	0	1	0	2
	LmjF.33.1020	PSP1 C-terminal conserved region	20.734	20.6566	20.7747	14	14	14		0	23.594	19	2	2	2	0	0	0	61040000	57856000	62788000	0	0	0	1744000	1653000	1793900	0	0	0	4.21636e-09	6.72176	2
	LmjF.34.2750	methyltransferase-like protein	23.2723	23.7352	20.5817	20.2703	20.9738	20.9222		0	13.696	26	2	3	1	1	2	2	131700000	181530000	20401000	16440000	26772000	25830000	10131000	13964000	1569300	1264600	2059400	1987000	0.147648	1.80766	3
	LmjF.32.0370	root hair defective 3 GTP-binding protein (RHD3)	22.1039	21.7939	22.2362	21.2414	21.5452	21.6466		0	48.591	24	3	3	3	3	4	3	184800000	149070000	202560000	101640000	125470000	134610000	4507400	3635900	4940500	2479100	3060200	3283100	0.0338922	0.566921	5
	LmjF.08.1190	intraflagellar transport protein 122B	18.1436	14	18.4927	18.226	18.2015	18.3413		0	10.811	6	1	0	1	1	1	1	19980000	0	25451000	21156000	20800000	22915000	289570	0	368850	306600	301440	332110	0.393985	-1.37753	2
	LmjF.09.0960	hypothetical protein, conserved	21.2651	21.0168	21.1513	19.8508	20.7992	20.2726		0.0065612	1.6102	4	1	1	1	1	1	1	55444000	46677000	51240000	20802000	40141000	27867000	2520200	2121700	2329100	945560	1824600	1266700	0.0419096	0.836878	2
	LmjF.35.3260	Peroxin 19	24.0755	23.4594	23.6806	21.9675	20.9536	14		0	100.37	80	6	5	6	3	2	0	282860000	184540000	215120000	65612000	32494000	0	17679000	11534000	13445000	4100800	2030800	0	0.130546	4.7648	7
	LmjF.36.4020	Golgi SNAP receptor complex member 1	14	14	14	20.9664	14	14		0	6.0804	16	0	0	0	2	0	0	0	0	0	28685000	0	0	0	0	0	2048900	0	0	0.373901	-2.32214	5
	LmjF.18.1560	hypothetical protein, conserved	21.3331	20.1427	20.8519	20.4168	20.825	20.8106		0	5.2817	38	3	2	2	2	2	2	66044000	28941000	47315000	34994000	46441000	45978000	2641800	1157600	1892600	1399800	1857600	1839100	0.816623	0.0917892	3
	LmjF.08.0440	hypothetical protein, conserved	17.2194	17.2974	17.5588	14	14	14		0.00044014	2.6964	6	1	1	1	0	0	0	15718000	16591000	19888000	0	0	0	152600	161080	193080	0	0	0	5.20251e-06	3.35855	3
	LmjF.29.0250	thymine-7-hydroxylase	23.8348	23.0116	23.1024	20.1678	21.3337	21.3069		0	9.8406	39	4	4	4	3	3	3	224440000	126850000	135080000	17669000	39644000	38914000	14962000	8456600	9005600	1177900	2643000	2594300	0.0068552	2.38013	5
	LmjF.21.0873	hypothetical protein, conserved	19.1679	20.3618	20.4024	14	14	14		0	5.468	10	1	3	2	0	0	0	24149000	55244000	56822000	0	0	0	588990	1347400	1385900	0	0	0	0.000122556	5.97734	3
	LmjF.29.2320	mitogen-activated protein kinase kinase 1	23.6311	23.5347	23.0063	21.3151	20.8748	14		0	45.116	62	7	5	5	3	3	1	259850000	243040000	168500000	52180000	38456000	0	12992000	12152000	8425200	2609000	1922800	0	0.121371	4.66075	7
	LmjF.27.1430	hypothetical protein, conserved	18.4253	20.323	19.6493	18.567	14	17.7357		0.0051101	1.7251	3	1	2	2	1	0	1	16545000	61649000	38649000	18253000	0	10258000	352030	1311700	822320	388360	0	218260	0.148533	2.69832	2
	LmjF.21.0820	Temperature dependent protein affecting M2 dsRNA replication	23.3305	23.7362	23.6937	21.8733	22.8754	22.7424		0	152.44	100	7	8	8	5	5	6	358640000	475110000	461320000	130620000	261610000	238580000	10548000	13974000	13568000	3841800	7694400	7016900	0.0326093	1.08976	10
	LmjF.36.6430	protein transport protein Sec23-like protein	20.6518	20.996	21.2285	18.5661	21.0405	20.962		0	143.63	44	2	3	3	2	2	3	42835000	54373000	63881000	10091000	56079000	53107000	1647500	2091300	2457000	388110	2156900	2042600	0.406048	0.769224	3
	LmjF.29.0680	Triple RNA binding domain protein 3	14	20.6301	14	14	14	14		0	13.517	8	0	2	1	0	0	0	0	45440000	0	0	0	0	0	1622800	0	0	0	0	0.373901	2.21002	4
	LmjF.33.0450	hypothetical protein, conserved	21.7567	23.4352	21.1302	19.7505	19.6521	14		0	6.1886	7	2	3	2	1	1	0	46064000	147440000	29837000	11467000	10710000	0	3543400	11342000	2295200	882040	823870	0	0.100152	4.30651	3
	LmjF.34.3660	transmembrane/endomembrane-like protein	22.1815	22.6658	22.0805	22.6787	22.7449	20.8662		0	4.413	42	2	2	2	2	2	1	99889000	139740000	93135000	140990000	147610000	40139000	4756600	6654100	4435000	6713600	7029300	1911400	0.756878	0.212671	2
	LmjF.32.2000	TLR4 regulator and MIR-interacting MSAP	14	20.8098	14	14	14	14		0	3.1962	9	0	1	0	0	0	0	0	18381000	0	0	0	0	0	1838100	0	0	0	0	0.373901	2.26993	2
	LmjF.31.0740	Tir chaperone protein (CesT) family	21.9641	22.679	19.6869	20.535	22.3351	21.9667		0.00085143	2.3887	5	1	2	1	1	2	1	69550000	114160000	14349000	25828000	89946000	69674000	4091200	6715300	844030	1519300	5291000	4098500	0.880685	-0.168901	2
	LmjF.33.2980	hypothetical protein, conserved	19.9711	19.7576	14	17.6702	14	14		0	4.9802	21	2	2	0	1	0	0	51392000	44319000	0	10429000	0	0	1027800	886380	0	208570	0	0	0.308967	2.68617	3
	LmjF.35.3510	structural maintenance of chromosome (SMC) family protein	18.0431	17.4554	17.2148	19.4882	19.3678	19.6797		0	6.4617	8	1	1	1	3	2	3	21068000	14018000	11865000	57363000	52768000	65507000	270100	179720	152110	735420	676510	839840	0.00177862	-1.94081	4
	LmjF.34.3490	Tetratricopeptide repeat	19.7431	20.0701	19.0368	14	14	14		0	7.702	4	1	1	1	0	0	0	21938000	27520000	13446000	0	0	0	877540	1100800	537840	0	0	0	5.11038e-05	5.61668	2
	LmjF.17.0410	hypothetical protein, conserved	14	14	14	21.4628	21.6408	21.0502		0	9.3691	13	0	0	0	3	3	3	0	0	0	132960000	150410000	99884000	0	0	0	2890400	3269900	2171400	1.88207e-06	-7.38462	3
	LmjF.27.2300	transcription elongation regulator-like protein	21.5324	20.539	21.4879	19.9724	21.123	20.0364		0	7.7998	38	3	5	5	2	4	2	106160000	53322000	102940000	36005000	79932000	37639000	3033100	1523500	2941000	1028700	2283800	1075400	0.17699	0.809119	7
	LmjF.09.0070	RNA helicase	19.2093	18.9987	20.1426	16.9649	17.8379	16.977		0	6.7253	20	2	2	3	1	1	1	43642000	37715000	83343000	9210500	16869000	9287900	606140	523820	1157500	127920	234290	129000	0.00856565	2.19025	5
	LmjF.23.0350	hypothetical protein, conserved	24.0161	22.1337	23.4546	14	14	14		0.0083397	1.4836	23	1	2	1	0	0	0	271450000	73625000	183940000	0	0	0	16965000	4601500	11496000	0	0	0	7.91641e-05	9.20145	3
	LmjF.10.1250	Protein of unknown function (DUF1861)	23.6001	23.8329	23.2919	21.2441	22.5438	21.0767		0	20.441	56	4	4	3	2	3	2	152590000	179310000	123240000	29805000	73374000	26540000	12716000	14942000	10270000	2483700	6114500	2211700	0.0162455	1.95345	5
	LmjF.35.4940	hypothetical protein, conserved	14	22.3773	21.8606	14	14	14		0	35.569	33	0	1	1	0	0	0	0	49031000	34271000	0	0	0	0	5447900	3807900	0	0	0	0.116519	5.41261	4
	LmjF.24.1570	RNA recognition motif. (a.k.a. RRM, RBD, or RNP domain)/RNA recognition motif (a.k.a. RRM, RBD, or RNP domain)	21.9752	21.6749	21.807	20.6363	19.1302	19.926		0	17.897	47	3	2	2	2	1	1	86582000	70311000	77052000	34225000	12050000	20919000	4122900	3348100	3669100	1629800	573810	996160	0.012332	1.92155	4
	LmjF.35.5340	Dynein heavy chain and region D6 of dynein motor/Ankyrin repeats (3 copies)	24.5009	24.8712	24.557	22.6404	22.2908	21.4902		0	319.79	93	3	4	4	2	3	1	356140000	460330000	370230000	98070000	76965000	44187000	23742000	30689000	24682000	6538000	5131000	2945800	0.00223603	2.50255	8
	LmjF.27.0630	Mitochondrial SSU ribosomal protein	18.3047	19.3409	18.9267	14	19.1672	20.2385		0	37.69	8	1	2	2	0	1	2	15542000	31873000	23919000	0	28259000	59380000	323790	664020	498310	0	588720	1237100	0.616937	1.0555	3
	LmjF.10.0380;LmjF.10.0385;LmjF.10.0390;LmjF.10.0370;LmjF.10.0360	folate/biopterin transporter	14	20.2897	20.1089	21.3774	21.186	20.8353		0	4.4629	11	0	2	2	2	2	2	0	32046000	28270000	68108000	59642000	46772000	0	1281800	1130800	2724300	2385700	1870900	0.221431	-3.00003	2
	LmjF.36.4420;LmjF.36.3270	60S ribosomal protein L22	27.183	28.0009	27.5113	26.7414	27.3313	25.4022		0	323.31	122	6	6	6	5	6	3	457110000	805830000	573920000	336570000	506570000	133030000	152370000	268609984	191310000	112190000	168860000	44342000	0.157489	1.0735	7
	LmjF.36.4630	Ham1 family	20.9697	20.7582	22.3767	21.2988	20.8317	21.2115		0	74.88	36	1	1	3	2	1	2	28749000	24830000	76239000	36117000	26128000	33996000	2053500	1773500	5445700	2579800	1866300	2428300	0.655308	0.254138	4
	LmjF.32.0130	hypothetical protein, conserved	22.8405	23.2929	22.4166	20.8798	19.895	21.2687		0	86.165	46	3	3	3	2	2	2	120170000	164430000	89572000	30871000	15600000	40423000	7510400	10277000	5598300	1929500	975000	2526400	0.0107293	2.16881	4
	LmjF.05.0750	Flavodoxin/Radical SAM superfamily/Wyosine base formation	21.5403	21.7447	21.9331	21.4335	22.6913	22.319		0	20.232	40	4	4	5	4	6	5	115900000	133530000	152160000	107630000	257360000	198820000	3049900	3514100	4004100	2832300	6772700	5232100	0.353807	-0.408566	7
	LmjF.13.1620	squalene monooxygenase-like protein	21.2681	21.1843	21.4279	20.9852	20.7032	21.0697		0	3.7698	18	2	3	2	1	2	2	83340000	78640000	93102000	68500000	56339000	72633000	2525500	2383000	2821300	2075800	1707200	2201000	0.0469991	0.374083	4
	LmjF.14.1350	hypothetical protein, conserved	22.4482	21.9323	22.5265	21.3512	21.12	21.7081		0	16.676	32	3	3	3	2	2	2	160230000	112060000	169160000	74905000	63812000	95929000	5722400	4002100	6041600	2675200	2279000	3426000	0.0228784	0.909245	4
	LmjF.31.2650	acetoin dehydrogenase e3 component-like protein	20.7597	19.6782	21.4373	19.6224	21.1193	22.2559		0	4.9897	21	2	1	3	2	3	3	63914000	30202000	102230000	29056000	82006000	180290000	1775400	838940	2839700	807100	2278000	5008200	0.70468	-0.37412	6
	LmjF.05.0890	CPSF A subunit region	25.2531	21.0308	22.2492	22.0147	21.769	22.6425		0	21.524	48	6	5	11	10	11	13	2959200000	158540000	368900000	313550000	264450000	484510000	39990000	2142400	4985100	4237200	3573700	6547500	0.612774	0.702314	16
	LmjF.24.0190	hypothetical protein, conserved	21.3476	20.272	19.4738	17.1641	16.9483	14		0	61.739	9	2	3	2	2	1	0	128090000	60772000	34950000	7049200	6070200	0	2668500	1266100	728120	146860	126460	0	0.0200696	4.32699	5
	LmjF.09.0640	palmitoyl acyltransferase 5	21.2178	21.7771	21.3056	14	14	20.0953		0	3.5195	7	1	2	1	0	0	1	46338000	68283000	49249000	0	0	21284000	2438900	3593800	2592000	0	0	1120200	0.0570432	5.40173	2
	LmjF.17.1020	glycosyltransferase (GlcNAc)	18.8376	14	14	19.937	19.7615	19.9076		0.0020458	2.0369	5	1	0	0	2	1	2	16865000	0	0	36138000	31996000	35407000	468480	0	0	1003800	888780	983530	0.057706	-4.25616	2
	LmjF.16.1400	trafficking protein particle complex subunit- like protein	23.1335	21.2869	23.069	14	14	14		0	6.8005	19	2	1	2	0	1	0	82815000	23026000	79193000	0	0	0	9201700	2558500	8799300	0	0	0	0.000149238	8.49643	2
	LmjF.35.1510.2;LmjF.35.1510.1	NLI interacting factor-like phosphatase/Zinc finger C-x8-C-x5-C-x3-H type (and similar)	21.6284	21.623	21.0837	19.903	20.6759	20.6526		0	28.14	34	2	2	1	2	2	2	87528000	87204000	60005000	26471000	45231000	44505000	3241800	3229800	2222400	980390	1675200	1648300	0.0293664	1.03454	3
	LmjF.36.2750	acetyltransferase-like protein	14	14	14	24.2214	24.6576	23.7828		0	3.3285	6	0	1	0	1	2	1	0	0	0	176040000	238180000	129890000	0	0	0	19560000	26465000	14432000	2.22734e-06	-10.2206	2
	LmjF.36.3890	hypothetical protein, conserved	21.2497	20.9387	20.6969	14	21.99	20.8061		0	4.9986	14	1	1	1	0	2	2	44884000	36178000	30596000	0	74975000	33001000	2493500	2009900	1699800	0	4165300	1833400	0.461518	2.02976	3
	LmjF.34.0200	Antimony resistance marker of 58 kDa	21.9274	21.5788	21.8151	21.3008	21.1995	21.2844		0.00044464	2.8472	26	1	1	1	1	1	1	75782000	59514000	70108000	49085000	45757000	48527000	3988500	3132300	3689900	2583400	2408200	2554100	0.00885469	0.512203	4
	LmjF.27.1895	hypothetical protein, conserved	20.4936	19.4083	20.1718	19.872	20.5477	20.0735		0	9.1006	19	4	3	4	4	3	3	94483000	44530000	75596000	61413000	98101000	70619000	1476300	695780	1181200	959580	1532800	1103400	0.730809	-0.139886	7
	LmjF.21.1500	hypothetical protein, conserved	22.5095	21.6331	21.925	21.7922	22.1552	22.5551		0	77.909	26	4	2	3	4	3	4	167180000	91068000	111490000	101680000	130780000	172550000	5970700	3252400	3981900	3631600	4670700	6162500	0.690941	-0.144965	5
	LmjF.22.1280	hypothetical protein, unknown function	18.7962	14	14	14	14	14		0	12.237	11	1	0	0	0	0	0	6828200	0	0	0	0	0	455210	0	0	0	0	0	0.373901	1.59872	2
	LmjF.10.0900	hypothetical protein, conserved	17.9531	18.3122	16.8158	14	14	14		0.0020903	2.2306	2	1	1	1	0	0	0	20047000	25713000	9113400	0	0	0	253750	325490	115360	0	0	0	0.00121108	3.6937	2
	LmjF.22.0320	SEP domain containing protein	22.1309	22.3914	22.2192	19.6369	14	14		0	10.293	49	3	3	4	1	0	0	101040000	121030000	107420000	17936000	0	0	4592800	5501600	4882700	815250	0	0	0.0276208	6.36824	4
	LmjF.32.0890	ethanolamine-phosphate cytidylyltransferase	20.6978	21.5075	20.8376	14	14	14		0	9.3014	12	1	2	1	0	0	0	32316000	56644000	35603000	0	0	0	1700800	2981300	1873900	0	0	0	9.58327e-06	7.0143	5
	LmjF.27.1760	Tubulin cofactor C domain-containing protein 1	21.8002	21.1284	21.6378	21.1795	20.1233	20.3077		0.0054687	1.6792	6	1	2	1	1	1	1	73038000	45846000	65263000	47500000	22841000	25959000	3651900	2292300	3263100	2375000	1142100	1297900	0.0620177	0.985298	2
	LmjF.30.3260	Ankyrin repeats (3 copies)	21.2087	21.035	20.3414	20.0139	20.0155	19.8496		0	5.9555	21	2	2	1	1	1	1	53318000	47271000	29226000	23292000	23317000	20784000	2423600	2148700	1328500	1058700	1059900	944750	0.0290133	0.902062	3
	LmjF.33.2460	Flagellum attachment zone protein 12	14	14	14	14	19.2572	19.7282		0.00045208	3.0349	3	0	0	0	0	1	1	0	0	0	0	26944000	37347000	0	0	0	0	626590	868550	0.116847	-3.6618	2
	LmjF.35.3850	30S Ribosomal protein S17-like protein	22.8498	22.6171	22.0107	21.6372	21.0489	20.2824		0	7.919	33	3	3	2	2	1	1	113390000	96499000	63382000	48927000	32541000	19130000	7559100	6433200	4225500	3261800	2169400	1275300	0.0319447	1.50302	3
	LmjF.35.3950	U5 snRNA-associated splicing factor	18.5622	16.6012	18.2379	18.9605	19.9847	19.6403		0	54.163	16	3	1	2	4	6	3	49157000	12625000	39260000	64788000	131770000	103780000	387070	99413	309130	510140	1037500	817200	0.0632309	-1.7281	6
	LmjF.18.0350	ATP12 chaperone protein	22.9913	23.233	22.9981	22.0648	21.3576	21.2926		0	12.548	48	3	3	3	3	1	1	150080000	177460000	150800000	78965000	48365000	46236000	8337900	9858900	8377700	4387000	2687000	2568700	0.00443759	1.50247	5
	LmjF.30.0520	N-acetyltransferase B complex (NatB) non catalytic subunit	21.4966	20.8968	21.8419	21.7639	21.5415	21.3186		0	3.5604	23	4	2	4	5	4	3	133150000	87857000	169150000	160250000	137360000	117690000	2958900	1952400	3759000	3561000	3052400	2615400	0.692489	-0.129533	6
	LmjF.30.0750	4-methyl-5(beta-hydroxyethyl)-thiazole monophosphate synthesis protein	23.0072	23.6165	23.3495	20.8693	21.6671	14		0	8.9138	21	2	2	2	1	1	0	50583000	77165000	64130000	11493000	19980000	0	8430500	12861000	10688000	1915500	3330100	0	0.140314	4.47892	2
	LmjF.25.1640	hypothetical protein, conserved	19.8519	19.6837	20.9644	19.6495	19.9363	20.3236		0.00045517	3.1056	11	1	1	3	1	1	2	18926000	16843000	40923000	16448000	20066000	26244000	946280	842130	2046100	822420	1003300	1312200	0.682219	0.196881	3
[truncated: 713 more rows]

## Sheet: Filtered
	Fasta Headers	Protein names	iBAQ 4E6-SBP-1	iBAQ 4E6-SBP-2	iBAQ 4E6-SBP-3	iBAQ Luciferse-SBP-1	iBAQ Luciferse-SBP-2	iBAQ Luciferse-SBP-3	Only identified by site	Q-value	Score	MS/MS Count	Razor + unique peptides 4E6-SBP-1	Razor + unique peptides 4E6-SBP-2	Razor + unique peptides 4E6-SBP-3	Razor + unique peptides Luciferse-SBP-1	Razor + unique peptides Luciferse-SBP-2	Razor + unique peptides Luciferse-SBP-3	Intensity 4E6-SBP-1	Intensity 4E6-SBP-2	Intensity 4E6-SBP-3	Intensity Luciferse-SBP-1	Intensity Luciferse-SBP-2	Intensity Luciferse-SBP-3	iBAQ 4E6-SBP-1	iBAQ 4E6-SBP-2	iBAQ 4E6-SBP-3	iBAQ Luciferse-SBP-1	iBAQ Luciferse-SBP-2	iBAQ Luciferse-SBP-3	t-test p value-iBAQ 4E6 vs luciferase	t-test Difference-iBAQ 4E6 vs luciferase	Razor + unique peptides
[truncated: 237 more rows]

[truncated: 2 more sheets: Enriched with 4E6, Legend]
