# Supplementary material for: Characterization of an Atypical eIF4E Ortholog in Leishmania, LeishIF4E-6
Source: Int J Mol Sci. 2021 Nov 24;22(23):12720. doi: 10.3390/ijms222312720 (PMC8657474; doi:10.3390/ijms222312720)
Supplement: Supplementary file 1 [file ijms-22-12720-s001.zip › ijms-1437572-supplementary/Table S2 GO.xlsx]

## Sheet: cellular component.xls
	ID	Name	Bgd count	Result count	Result gene list	Pct of bgd	Fold enrichment	Odds ratio	P-value	Benjamini	Bonferroni
	GO:0016281	eukaryotic translation initiation factor 4F complex	16	4	LmjF.10.1080,LmjF.26.0240,LmjF.30.0450,LmjF.32.1370,	25.0	6.99	9.15	0.002	0.093552119026	0.280656357078
	GO:0099023	tethering complex	10	3	LmjF.16.1400,LmjF.21.1569,LmjF.34.0370,	30.0	8.38	11.71	0.004	0.150392814613	0.611501471512
	GO:0000331	contractile vacuole	21	4	LmjF.09.0910,LmjF.09.0920,LmjF.09.0930,LmjF.33.2930,	19.0	5.32	6.45	0.006	0.150392814613	0.802260959677
	GO:0035770	ribonucleoprotein granule	27	4	LmjF.13.0450,LmjF.22.1600,LmjF.30.0450,LmjF.35.0370,	14.8	4.14	4.76	0.014	0.153128653296	1.0

## Sheet: Legend
	Supplemental Table 2. Proteomic analysis of 4E6 associated proteins – classification by GO term enrichment.
	LeishIF4E-6-SBP interacting proteins, were subjected to pull-down analysis over streptavidin beads and compared to the proteins pulled down from SBP-tagged luciferase expressing cells. The proteomic content was assessed by LC-MS/MS as described in the Materials and Methods chapter. The proteins enriched with LeishIF4E-6 are given in Supplemental Table 1, were analyzed for by the GO term enrichmen…
	ID	Gene Ontology ID
	Name	Gene Onotology Term
	Genes in the background with this term	Number of Genes with this term in the background
	Genes in the results with this term	Number of Genes with this term in the Results
	Result gene list	Genes from the result that belong to this term
	% of background genes in the results	Of the genes in the background with this term, the percentage of genes present in the results
	Fold enrichment	Precentage of gene with this term in the results divided by percentage of genes with this term present in the background
	Odds ratio	Odds ration statistic from the Fisher's extact test
	P-value	P-value from the Fisher's extact test
	Benjamini	Benjamini-Hochbery false discovery rate
	Bonferroni	Bonferroni adjusted P-value
