# Supplementary material for: Characterization of an Atypical eIF4E Ortholog in Leishmania, LeishIF4E-6
Source: Int J Mol Sci. 2021 Nov 24;22(23):12720. doi: 10.3390/ijms222312720 (PMC8657474; doi:10.3390/ijms222312720)
Supplement: Supplementary file 1 [file ijms-22-12720-s001.zip › ijms-1437572-supplementary/Table S3. 4G5 breakdownMS.xlsx]

## Sheet: 4G5 breakdown products
#1 band
Accession	Description	Score	Coverage	# Proteins	# Unique Peptides	# Peptides	# PSMs	Area	# AAs	MW [kDa]	calc. pI
LAMA_000167100.1-p1	transcript=LAMA_000167100.1 | gene=LAMA_000167100 | organism=Leishmania_amazonensis_MHOM/BR/71973/M2269 | gene_product=MIF4G domain containing protein, putative | transcript_product=MIF4G domain containing protein, putative | location=KE391269.1:22126-24468(-) | protein_length=780 | sequence_SO=supercontig | SO=protein_coding | is_pseudo=false	750.745	52.95	2	48	48	244	6.62116e+09	780	88.6016	6.48096
	A4	Sequence	# PSMs	# Proteins	# Protein Groups	Protein Group Accessions	Modifications	ΔCn	Area	q-Value	PEP	XCorr	Charge	MH+ [Da]	ΔM [ppm]	RT [min]	# Missed Cleavages
	High	KGALTTEQAQEALLQHLQK	3	1	1	LAMA_000167100.1-p1		0	2.33889e+09	0	1.345e-16	10.5446	3	2107.15	-2.55487	85.2923	1
	High	RTEGGGNAAQGNNNSSGTLLNNNGR	2	1	1	LAMA_000167100.1-p1		0	1595684128	0	2.288e-19	9.09019	3	2473.15	-1.53552	54.1359	1
	High	STFmNSGAEAVELEKR	5	1	1	LAMA_000167100.1-p1	M4(Oxidation)	0	848672923	0	1.749e-11	6.52406	3	1784.85	-0.965047	68.451	1
	High	GGTLPTMPPAPMPIQEAQPR	9	1	1	LAMA_000167100.1-p1		0	700663726	0	1.088e-14	6.38751	3	2089.06	-0.691775	89.1829	0
	High	YRETITELSNSHPQKR	5	1	1	LAMA_000167100.1-p1		0	2710951684	0	1.268e-06	6.26133	5	1959	-2.63835	57.9555	2
	High	GALTTEQAQEALLQHLQK	5	1	1	LAMA_000167100.1-p1		0	5.67342e+09	0	1.759e-10	5.9725	3	1979.06	-0.284177	90.9515	0
	High	YRETITELSNSHPQK	4	1	1	LAMA_000167100.1-p1		0	1592490811	0	4.534e-09	5.70154	3	1802.9	-1.06608	60.3756	1
	High	STFMNSGAEAVELEKR	3	1	1	LAMA_000167100.1-p1		0	2666207720	0	2.055e-10	5.6832	3	1768.85	-1.8472	75.5142	1
	High	GGTLPTmPPAPmPIQEAQPR	7	1	1	LAMA_000167100.1-p1	M7(Oxidation); M12(Oxidation)	0	6.55389e+08	0	4.525e-10	5.65923	3	2121.05	-0.692124	77.6044	0
	High	GGTLPTmPPAPMPIQEAQPR	11	1	1	LAMA_000167100.1-p1	M7(Oxidation)	0	7.41845e+08	0	6.213e-12	5.58536	3	2105.06	1.78709	82.4238	0
	High	HGHSVFPYSLHTK	6	1	1	LAMA_000167100.1-p1		0	2874662214	0	1.017e-06	5.56019	4	1509.75	-3.45354	64.7613	0
	High	AKPPTQLQTPAPAPPPPKK	4	1	1	LAMA_000167100.1-p1		0	2916441072	0	4.266e-10	5.03398	3	1964.13	-2.1827	62.4269	1
	High	TEGGGNAAQGNNNSSGTLLNNNGR	3	1	1	LAMA_000167100.1-p1		0	100569552	0	8.006e-10	5.02531	3	2317.05	-2.17239	57.7907	0
	High	STFmNSGAEAVELEK	3	1	1	LAMA_000167100.1-p1	M4(Oxidation)	0	342905036	0	1.522e-12	5.01879	2	1628.74	-3.34455	70.9729	0
	High	VVHAVLDSLLYGPGHR	4	1	1	LAMA_000167100.1-p1		0	3.08415e+08	0	6.352e-08	4.90927	4	1732.95	-0.997582	88.0355	0
	High	AKPPTQLQTPAPAPPPPK	7	1	1	LAMA_000167100.1-p1		0	4.94832e+09	0	1.028e-08	4.7412	3	1836.04	-0.706461	67.476	0
	High	mATmSPEDAEMER	7	1	1	LAMA_000167100.1-p1	M1(Oxidation); M4(Oxidation)	0	4.27356e+08	0	7.044e-09	4.54866	2	1529.59	-2.3398	54.7242	0
	High	KINNEVLGILGK	5	1	1	LAMA_000167100.1-p1		0	2421185498	0	4.795e-09	4.44426	2	1297.78	-1.80274	84.4514	1
	High	STFMNSGAEAVELEK	3	1	1	LAMA_000167100.1-p1		0	919526226	0	2.68e-10	4.35798	2	1612.75	-1.91358	78.277	0
	High	ETITELSNSHPQKR	4	1	1	LAMA_000167100.1-p1		0	658144759	0	5.294e-05	4.32225	4	1639.84	-0.829117	55.785	1
	High	LGELFETLMKK	2	1	1	LAMA_000167100.1-p1		0	9.98521e+07	0	1.026e-07	4.24111	3	1308.73	2.71178	95.1196	1
	High	SAEEELFTDIPK	8	1	1	LAMA_000167100.1-p1		0	5261934055	0	4.778e-08	4.19658	2	1378.67	-1.3932	88.1153	0
	High	DVEADTKPDQLKDLKPQDR	4	1	1	LAMA_000167100.1-p1		0	1695554508	0	4.102e-11	4.12123	3	2211.12	-1.51956	64.6338	1
	High	YTPPmFVHESDDDQQPK	5	1	1	LAMA_000167100.1-p1	M5(Oxidation)	0	9.60541e+08	0	4.836e-09	4.0828	3	2049.88	-1.29393	68.7856	0
	High	mATmSPEDAEmER	3	1	1	LAMA_000167100.1-p1	M1(Oxidation); M4(Oxidation); M11(Oxidation)	0	2.15493e+08	0	2.786e-09	4.0632	2	1545.58	-2.10579	49.0808	0
	High	QSTKEEIDEVIK	4	1	1	LAMA_000167100.1-p1		0	4261071361	0	1.639e-07	3.97371	2	1418.74	-1.5692	69.6818	1
	High	MATmSPEDAEMER	10	1	1	LAMA_000167100.1-p1	M4(Oxidation)	0	6.87565e+08	0	3.675e-09	3.94083	2	1513.59	-2.65941	57.8568	0
	High	KcQAPVPSEVMEYAR	3	1	1	LAMA_000167100.1-p1	C2(Carbamidomethyl)	0	661377483	0	3.368e-08	3.85382	3	1764.84	-1.26875	78.2001	1
	High	YTPPMFVHESDDDQQPK	3	1	1	LAMA_000167100.1-p1		0	3349345481	0	1.649e-08	3.84548	3	2033.89	-1.52355	73.7991	0
	High	YDVNFLcTQYK	3	1	1	LAMA_000167100.1-p1	C7(Carbamidomethyl)	0	2.51855e+09	0	1.435e-08	3.83805	2	1450.66	-2.60407	86.2942	0
	High	cQAPVPSEVmEYAR	5	1	1	LAMA_000167100.1-p1	C1(Carbamidomethyl); M10(Oxidation)	0	2.68732e+08	0	7.567e-08	3.79486	2	1652.74	-2.148	74.1467	0
	High	cQAPVPSEVMEYAR	4	1	1	LAMA_000167100.1-p1	C1(Carbamidomethyl)	0	1.72317e+09	0	9.979e-10	3.66313	2	1636.74	-0.800898	83.34	0
	High	ETITELSNSHPQK	1	1	1	LAMA_000167100.1-p1		0	1.49264e+08	0	1.192e-09	3.63986	2	1483.74	-1.52554	59.1565	0
	High	MATMSPEDAEMER	3	1	1	LAMA_000167100.1-p1		0	1911751825	0	1.005e-09	3.61943	2	1497.6	-2.08922	66.7825	0
	High	DVEADTKPDQLK	5	1	1	LAMA_000167100.1-p1		0	5206668424	0	1.379e-07	3.5867	3	1358.68	-1.25566	53.5867	0
	High	INNEVLGILGK	2	1	1	LAMA_000167100.1-p1		0	2081233500	0	5.589e-08	3.5601	2	1169.69	-0.957145	89.0125	0
	High	YFVHWASLIK	5	1	1	LAMA_000167100.1-p1		0	4.92062e+08	0	1.783e-08	3.5192	2	1263.69	1.08859	93.8007	0
	High	AQPAGAGSGISAQQPHHHSSLPR	2	1	1	LAMA_000167100.1-p1		0	1.31141e+08	0	1.047e-05	3.26787	4	2291.13	-3.5499	51.4231	0
	High	KVLDVVNNR	4	1	1	LAMA_000167100.1-p1		0	1611145456	0	1.225e-05	3.18749	2	1056.61	-1.09362	54.727	1
	High	LGELFETLmK	2	1	1	LAMA_000167100.1-p1	M9(Oxidation)	0	8.60621e+08	0	3.827e-06	3.07763	2	1196.62	-2.74578	88.3701	0
	High	VLDVVNNRADVLNK	1	1	1	LAMA_000167100.1-p1		0	142357733	0	0.0005191	3.00574	3	1568.88	-0.2971	70.2817	1
	High	LGELFETLMK	2	1	1	LAMA_000167100.1-p1		0	8.90786e+07	0	3.721e-07	2.95641	2	1180.63	1.90531	99.7219	0
	High	EmPENMDDMENNSLR	3	1	1	LAMA_000167100.1-p1	M2(Oxidation)	0	57753374	0	2.257e-07	2.74646	2	1840.7	-6.14958	68.0105	0
	High	EMPENMDDMENNSLRDNLFR	1	1	1	LAMA_000167100.1-p1		0	9.52102e+07	0	2.942e-06	2.73728	3	2470.04	0.665869	89.0932	1
	High	EMPENMDDMENNSLR	2	1	1	LAMA_000167100.1-p1		0	194491464	0	3.68e-10	2.72353	2	1824.72	0.107963	74.599	0
	High	EmPENMDDMENNSLRDNLFR	5	1	1	LAMA_000167100.1-p1	M2(Oxidation)	0	469325130	0	5.639e-05	2.55368	3	2486.03	-1.5158	85.8184	1
	High	EmPENmDDmENNSLRDNLFR	1	1	1	LAMA_000167100.1-p1	M2(Oxidation); M6(Oxidation); M9(Oxidation)	0	2.5249e+08	0	1.206e-05	2.54726	3	2518.02	-1.94193	77.2791	1
	High	EMPENmDDmENNSLRDNLFR	5	1	1	LAMA_000167100.1-p1	M6(Oxidation); M9(Oxidation)	0	267680434	0	4.555e-06	2.50654	3	2502.03	-0.522708	79.0691	1
	High	EQNASTMSK	17	1	1	LAMA_000167100.1-p1		0	4.64399e+07	0	0.0005738	2.36618	2	995.444	-2.27434	41.548	0
	High	IPDYEEFSK	2	1	1	LAMA_000167100.1-p1		0	6.14608e+09	0	5.335e-05	2.34779	2	1127.52	-1.85025	73.9291	0
	High	KcQAPVPSEVmEYAR	1	1	1	LAMA_000167100.1-p1	C2(Carbamidomethyl); M11(Oxidation)	0	7.52571e+07	0	6.842e-05	2.33567	3	1780.83	-1.31518	69.1907	1
	High	VTASNLEK	4	1	1	LAMA_000167100.1-p1		0	6.50739e+09	0	0.003382	2.15951	2	861.465	-3.14455	47.3838	0
	High	ELTDLPIR	2	1	1	LAMA_000167100.1-p1		0	6.0538e+09	0	0.00485	2.01688	2	956.539	-2.15485	75.5516	0
	High	FLFAFIRK	1	1	1	LAMA_000167100.1-p1		0	2.70936e+07	0	0.00502	1.98961	3	1041.62	-0.612362	93.5852	1
	High	VLQALLR	3	1	1	LAMA_000167100.1-p1		0	7210011688	0	0.003022	1.78214	2	812.534	-1.38462	73.4711	0
	High	EmPENmDDmENNSLR	1	1	1	LAMA_000167100.1-p1	M2(Oxidation); M6(Oxidation); M9(Oxidation)	0	1.21209e+07	0	2.054e-05	1.55636	2	1872.7	-1.72198	51.5299	0
	High	FLFAFIR	3	1	1	LAMA_000167100.1-p1		0	1.12915e+08	0	0.001759	1.5482	2	913.53	0.585159	104.7	0
	High	EMPENmDDmENNSLR	2	1	1	LAMA_000167100.1-p1	M6(Oxidation); M9(Oxidation)	0	1.31955e+07	0	0.0007525	1.2842	2	1856.71	-0.0705792	56.0045	0
	High	LSTQLR	3	2	1	LAMA_000167100.1-p1		0	4.94097e+09	0.002	0.03337	1.73833	2	717.423	-3.04836	50.5097	0
	High	MATMSPEDAEMERIQFSGK	1	1	1	LAMA_000167100.1-p1		0	18578829	0.002	0.02501	1.55554	3	2157.96	0.928094	82.3345	1
	High	ANIQFLGLMFTSR	1	1	1	LAMA_000167100.1-p1		0	4.79144e+06	0.003	0.04463	1.07672	2	1497.8	4.92764	106.988	0
	High	IQFSGK	2	1	1	LAMA_000167100.1-p1		0	4203402270	0.004	0.06601	1.64079	2	679.375	-3.52491	52.64	0
	High	YINTYK	1	1	1	LAMA_000167100.1-p1		0	4.32363e+09	0.005	0.09102	1.38626	2	801.413	-1.6258	50.7101	0
	High	KELTDLPIR	1	1	1	LAMA_000167100.1-p1		0	3.09349e+07	0.006	0.1034	2.1409	3	1084.64	-0.786662	68.6192	1
	High	EEIDEVIK	1	1	1	LAMA_000167100.1-p1		0	2.46402e+08	0.007	0.1126	1.62189	2	974.503	-1.29921	66.5424	0
#2 band
Accession	Description	Score	Coverage	# Proteins	# Unique Peptides	# Peptides	# PSMs	Area	# AAs	MW [kDa]	calc. pI
LAMA_000167100.1-p1	transcript=LAMA_000167100.1 | gene=LAMA_000167100 | organism=Leishmania_amazonensis_MHOM/BR/71973/M2269 | gene_product=MIF4G domain containing protein, putative | transcript_product=MIF4G domain containing protein, putative | location=KE391269.1:22126-24468(-) | protein_length=780 | sequence_SO=supercontig | SO=protein_coding | is_pseudo=false	495.146	45.77	2	40	40	163	4.04118e+09	780	88.6016	6.48096
	A4	Sequence	# PSMs	# Proteins	# Protein Groups	Protein Group Accessions	Modifications	ΔCn	Area	q-Value	PEP	XCorr	Charge	MH+ [Da]	ΔM [ppm]	RT [min]	# Missed Cleavages
	High	RTEGGGNAAQGNNNSSGTLLNNNGR	2	1	1	LAMA_000167100.1-p1		0	8.86185e+08	0	2.514e-15	9.26855	3	2473.15	-2.34994	53.7416	1
	High	KGALTTEQAQEALLQHLQK	4	1	1	LAMA_000167100.1-p1		0	1.05911e+09	0	3.63053e-16	8.69152	3	2107.15	-0.990712	85.0142	1
	High	STFmNSGAEAVELEKR	3	1	1	LAMA_000167100.1-p1	M4(Oxidation)	0	0	0	1.207e-08	6.47092	3	1784.84	-2.81165	67.9819	1
	High	GALTTEQAQEALLQHLQK	5	1	1	LAMA_000167100.1-p1		0	3323565551	0	3.897e-09	5.94468	3	1979.05	-0.839307	90.1401	0
	High	YRETITELSNSHPQKR	6	1	1	LAMA_000167100.1-p1		0	1180102267	0	3.582e-07	5.9391	4	1959	-1.82142	57.1317	2
	High	GGTLPTMPPAPMPIQEAQPR	7	1	1	LAMA_000167100.1-p1		0	410643658	0	3.177e-11	5.76922	3	2089.05	-2.44478	88.4966	0
	High	YRETITELSNSHPQK	2	1	1	LAMA_000167100.1-p1		0	838365929	0	2.563e-09	5.67439	3	1802.9	-1.57388	60.2508	1
	High	HGHSVFPYSLHTK	3	1	1	LAMA_000167100.1-p1		0	1587666098	0	2.533e-06	5.20537	4	1509.76	-2.96841	64.5375	0
	High	GGTLPTmPPAPmPIQEAQPR	5	1	1	LAMA_000167100.1-p1	M7(Oxidation); M12(Oxidation)	0	3.20123e+08	0	3.951e-07	5.15893	3	2121.04	-1.90072	77.0149	0
	High	STFMNSGAEAVELEKR	4	1	1	LAMA_000167100.1-p1		0	1523860527	0	1.11e-08	4.85681	3	1768.85	-1.64017	75.0837	1
	High	GGTLPTmPPAPMPIQEAQPR	7	1	1	LAMA_000167100.1-p1	M7(Oxidation)	0	373027520	0	1.579e-07	4.70134	3	2105.04	-5.08466	81.6716	0
	High	mATmSPEDAEMER	4	1	1	LAMA_000167100.1-p1	M1(Oxidation); M4(Oxidation)	0	2.41227e+08	0	1.393e-08	4.53781	2	1529.59	-3.6167	54.4737	0
	High	STFmNSGAEAVELEK	3	1	1	LAMA_000167100.1-p1	M4(Oxidation)	0	355326348	0	1.004e-08	4.5013	2	1628.75	-0.721384	70.242	0
	High	VVHAVLDSLLYGPGHR	3	1	1	LAMA_000167100.1-p1		0	130699492	0	1.241e-07	4.42826	3	1732.95	-0.989823	87.5154	0
	High	KINNEVLGILGK	5	1	1	LAMA_000167100.1-p1		0	1.13616e+09	0	4.801e-09	4.31714	2	1297.78	-2.64929	83.587	1
	High	YTPPMFVHESDDDQQPK	3	1	1	LAMA_000167100.1-p1		0	1800077879	0	9.423e-07	4.31025	3	2033.89	-0.803331	73.8621	0
	High	SAEEELFTDIPK	4	1	1	LAMA_000167100.1-p1		0	1.84872e+09	0	3.365e-07	4.05069	2	1378.67	-1.21612	87.9828	0
	High	DVEADTKPDQLKDLKPQDR	3	1	1	LAMA_000167100.1-p1		0	764121541	0	1.231e-05	4.01107	4	2211.12	-3.70635	64.2646	1
	High	DVEADTKPDQLK	4	1	1	LAMA_000167100.1-p1		0	3.17163e+09	0	1.744e-05	3.91494	3	1358.68	-2.46857	52.8662	0
	High	STFMNSGAEAVELEK	2	1	1	LAMA_000167100.1-p1		0	637148251	0	1.239e-07	3.80005	2	1612.75	-1.53512	77.8927	0
	High	YDVNFLcTQYK	2	1	1	LAMA_000167100.1-p1	C7(Carbamidomethyl)	0	1.63614e+09	0	5.942e-07	3.77087	2	1450.67	-0.75281	86.5941	0
	High	mATMSPEDAEMER	10	1	1	LAMA_000167100.1-p1	M1(Oxidation)	0	4.1866e+08	0	1.378e-07	3.73228	2	1513.59	-2.09486	62.3523	0
	High	INNEVLGILGK	2	1	1	LAMA_000167100.1-p1		0	1.16249e+09	0	4.155e-06	3.69226	2	1169.69	-2.83566	88.9894	0
	High	cQAPVPSEVMEYAR	3	1	1	LAMA_000167100.1-p1	C1(Carbamidomethyl)	0	262380160	0	6.054e-08	3.67138	2	1636.74	-4.67914	82.9314	0
	High	YTPPmFVHESDDDQQPK	1	1	1	LAMA_000167100.1-p1	M5(Oxidation)	0	426458048	0	5.015e-06	3.49358	3	2049.88	-1.74055	67.728	0
	High	MATMSPEDAEMER	4	1	1	LAMA_000167100.1-p1		0	1335734621	0	1.61e-06	3.48215	2	1497.6	-1.84469	66.3513	0
	High	ETITELSNSHPQK	3	1	1	LAMA_000167100.1-p1		0	431069280	0	2.173e-06	3.34557	2	1483.74	-1.19646	58.9297	0
	High	ETITELSNSHPQKR	2	1	1	LAMA_000167100.1-p1		0	306584536	0	1.404e-05	3.27555	3	1639.84	-2.49583	55.6895	1
	High	KVLDVVNNR	3	1	1	LAMA_000167100.1-p1		0	1.02346e+09	0	3.196e-05	3.24965	2	1056.61	-1.55574	54.331	1
	High	QSTKEEIDEVIK	3	1	1	LAMA_000167100.1-p1		0	2.2927e+09	0	0.0002463	3.23603	3	1418.74	-0.374094	69.272	1
	High	ANIQFLGLmFTSR	3	1	1	LAMA_000167100.1-p1	M9(Oxidation)	0	2.19158e+07	0	4.815e-06	3.14116	2	1513.78	1.13848	101.274	0
	High	cQAPVPSEVmEYAR	3	1	1	LAMA_000167100.1-p1	C1(Carbamidomethyl); M10(Oxidation)	0	5.98705e+07	0	1.949e-06	3.02571	2	1652.74	-1.92642	73.7746	0
	High	LGELFETLmKK	1	1	1	LAMA_000167100.1-p1	M9(Oxidation)	0	1.24963e+08	0	0.000122	3.00674	2	1324.72	-1.92685	83.92	1
	High	YFVHWASLIK	2	1	1	LAMA_000167100.1-p1		0	9.02821e+07	0	4.936e-05	2.90046	3	1263.69	0.474206	93.308	0
	High	LGELFETLmK	2	1	1	LAMA_000167100.1-p1	M9(Oxidation)	0	4.74004e+08	0	1.562e-05	2.84665	2	1196.62	-1.52163	88.3514	0
	High	LGELFETLMK	2	1	1	LAMA_000167100.1-p1		0	1.00671e+08	0	9.044e-07	2.60784	2	1180.63	1.80191	99.3649	0
	High	EmPENMDDMENNSLR	1	1	1	LAMA_000167100.1-p1	M2(Oxidation)	0	27939301	0	1.988e-05	2.59421	2	1840.71	-4.82323	67.8319	0
	High	LGELFETLMKK	2	1	1	LAMA_000167100.1-p1		0	3.03147e+07	0	8.162e-05	2.41219	3	1308.72	0.333288	94.6697	1
	High	IPDYEEFSK	2	1	1	LAMA_000167100.1-p1		0	3834227362	0	0.0002912	2.36253	2	1127.53	0.531558	73.2453	0
	High	EmPENMDDMENNSLRDNLFR	2	1	1	LAMA_000167100.1-p1	M2(Oxidation)	0	1.35901e+08	0	0.0002473	2.33146	3	2486.03	-2.6206	85.4902	1
	High	ELTDLPIR	2	1	1	LAMA_000167100.1-p1		0	3435936088	0	0.007214	2.28361	2	956.539	-2.21866	75.1222	0
	High	TEGGGNAAQGNNNSSGTLLNNNGR	1	1	1	LAMA_000167100.1-p1		0	23974015	0	3.868e-07	2.27017	2	2317.05	-1.9822	57.1599	0
	High	VTASNLEK	4	1	1	LAMA_000167100.1-p1		0	4.32397e+09	0	0.01039	2.19651	2	861.465	-2.86114	46.7644	0
	High	EQNASTMSK	8	1	1	LAMA_000167100.1-p1		0	3.88782e+07	0	0.001779	2.12193	2	995.445	-1.78382	41.9266	0
	High	EmPENmDDMENNSLRDNLFR	3	1	1	LAMA_000167100.1-p1	M2(Oxidation); M6(Oxidation)	0	1.28205e+08	0	0.000829	2.05557	3	2502.03	-2.05955	80.9646	1
	High	RmATmSPEDAEMER	1	1	1	LAMA_000167100.1-p1	M2(Oxidation); M5(Oxidation)	0	3.16381e+06	0	0.009387	1.95911	3	1685.69	-1.18065	51.0727	1
	High	EMPENMDDMENNSLR	1	1	1	LAMA_000167100.1-p1		0	8.41565e+07	0	2.339e-05	1.91831	2	1824.72	-1.89898	73.6251	0
	High	FLFAFIR	3	1	1	LAMA_000167100.1-p1		0	7.56655e+07	0	0.004695	1.63702	2	913.534	4.59389	103.926	0
	High	VLQALLR	2	1	1	LAMA_000167100.1-p1		0	3965346008	0.001	0.02143	1.90227	2	812.534	-1.3095	73.3543	0
	High	LSTQLR	2	2	1	LAMA_000167100.1-p1		0	3.04963e+09	0.001	0.03173	1.59483	2	717.424	-2.02745	50.752	0
	High	DLKPQDR	1	1	1	LAMA_000167100.1-p1		0	722097366	0.005	0.08252	1.09142	2	871.462	-1.47986	43.8942	0
	High	EmPENmDDmENNSLRDNLFR	1	1	1	LAMA_000167100.1-p1	M2(Oxidation); M6(Oxidation); M9(Oxidation)	0	113027870	0.008	0.1338	1.50411	3	2518.02	-4.70522	76.5141	1
	High	YINTYK	2	1	1	LAMA_000167100.1-p1		0	2941855648	0.008	0.1299	1.37453	2	801.413	-2.0066	50.1068	0
#3 band
Accession	Description	Score	Coverage	# Proteins	# Unique Peptides	# Peptides	# PSMs	Area	# AAs	MW [kDa]	calc. pI
LAMA_000167100.1-p1	transcript=LAMA_000167100.1 | gene=LAMA_000167100 | organism=Leishmania_amazonensis_MHOM/BR/71973/M2269 | gene_product=MIF4G domain containing protein, putative | transcript_product=MIF4G domain containing protein, putative | location=KE391269.1:22126-24468(-) | protein_length=780 | sequence_SO=supercontig | SO=protein_coding | is_pseudo=false	101.636	25.13	2	18	18	38	6.18917e+08	780	88.6016	6.48096
	A4	Sequence	# PSMs	# Proteins	# Protein Groups	Protein Group Accessions	Modifications	ΔCn	Area	q-Value	PEP	XCorr	Charge	MH+ [Da]	ΔM [ppm]	RT [min]	# Missed Cleavages
	High	RTEGGGNAAQGNNNSSGTLLNNNGR	1	1	1	LAMA_000167100.1-p1		0	0	0	1.413e-11	6.16239	3	2473.15	-2.34994	53.3371	1
	High	GALTTEQAQEALLQHLQK	3	1	1	LAMA_000167100.1-p1		0	4.26475e+08	0	5.665e-08	5.79627	3	1979.06	0.0859098	90.0856	0
	High	KGALTTEQAQEALLQHLQK	1	1	1	LAMA_000167100.1-p1		0	1.08125e+08	0	9.059e-07	5.50638	4	2107.15	-0.301915	84.6546	1
	High	STFMNSGAEAVELEKR	2	1	1	LAMA_000167100.1-p1		0	1.7243e+08	0	7.307e-07	4.86502	3	1768.85	-3.0894	74.854	1
	High	GGTLPTMPPAPMPIQEAQPR	5	1	1	LAMA_000167100.1-p1		0	6.17385e+07	0	6.29e-07	4.31355	3	2089.05	-4.46074	88.3708	0
	High	DVEADTKPDQLK	1	1	1	LAMA_000167100.1-p1		0	2.49415e+08	0	1.69e-05	3.8258	2	1358.68	-2.7956	53.0612	0
	High	SAEEELFTDIPK	2	1	1	LAMA_000167100.1-p1		0	6.41396e+08	0	4.477e-06	3.81218	2	1378.67	-0.153617	87.7812	0
	High	YDVNFLcTQYK	2	1	1	LAMA_000167100.1-p1	C7(Carbamidomethyl)	0	203269258	0	5.958e-06	3.35669	2	1450.66	-1.76259	86.0008	0
	High	MATMSPEDAEMER	1	1	1	LAMA_000167100.1-p1		0	225865664	0	3.083e-07	3.19601	2	1497.6	-2.57829	66.3828	0
	High	mATmSPEDAEMER	2	1	1	LAMA_000167100.1-p1	M1(Oxidation); M4(Oxidation)	0	2.12617e+07	0	1.386e-06	3.07273	2	1529.59	-1.14271	54.2011	0
	High	YRETITELSNSHPQKR	1	1	1	LAMA_000167100.1-p1		0	1.98804e+07	0	0.02533	2.61245	4	1959	-3.62849	57.1799	2
	High	GGTLPTmPPAPMPIQEAQPR	3	1	1	LAMA_000167100.1-p1	M7(Oxidation)	0	26103013	0	3.097e-06	2.2712	2	2105.05	-3.19361	81.7001	0
	High	LGELFETLMK	2	1	1	LAMA_000167100.1-p1		0	1.59728e+07	0	1.767e-05	2.14651	2	1180.63	0.457789	99.2742	0
	High	IPDYEEFSK	2	1	1	LAMA_000167100.1-p1		0	671983548	0	0.001872	2.07951	2	1127.52	-2.6081	73.6606	0
	High	MATMSPEDAEmER	1	1	1	LAMA_000167100.1-p1	M11(Oxidation)	0	2.10294e+07	0	0.005657	1.88485	2	1513.59	-2.09486	60.9747	0
	High	VLQALLR	2	1	1	LAMA_000167100.1-p1		0	543372091	0	0.008396	1.7505	2	812.534	-2.06067	73.3979	0
	High	STFMNSGAEAVELEK	1	1	1	LAMA_000167100.1-p1		0	95619915	0	0.001566	1.73849	2	1612.77	8.68304	77.4991	0
	High	ELTDLPIR	1	1	1	LAMA_000167100.1-p1		0	0	0.001	0.02974	2.28103	2	956.539	-2.15485	74.7451	0
	High	LSTQLR	1	2	1	LAMA_000167100.1-p1		0	448849408	0.001	0.0383	1.4982	2	717.423	-2.79313	50.2527	0
	High	YINTYK	1	1	1	LAMA_000167100.1-p1		0	542917292	0.002	0.0577	1.4855	2	801.413	-1.6258	50.0917	0
	High	IQFSGK	3	1	1	LAMA_000167100.1-p1		0	5.2808e+08	0.006	0.1571	1.11642	2	679.375	-3.43507	51.3691	0
#4 band
Accession
LAMA_000167100.1-p1	transcript=LAMA_000167100.1 | gene=LAMA_000167100 | organism=Leishmania_amazonensis_MHOM/BR/71973/M2269 | gene_product=MIF4G domain containing protein, putative | transcript_product=MIF4G domain containing protein, putative | location=KE391269.1:22126-24468(-) | protein_length=780 | sequence_SO=supercontig | SO=protein_coding | is_pseudo=false	135.476	33.72	1	23	23	37	966538662	780	88.6016	6.48096
	A4	Sequence	# PSMs	# Proteins	# Protein Groups	Protein Group Accessions	Modifications	ΔCn	Area	q-Value	PEP	XCorr	Charge	MH+ [Da]	ΔM [ppm]	RT [min]	# Missed Cleavages
	High	RTEGGGNAAQGNNNSSGTLLNNNGR	1	1	1	LAMA_000167100.1-p1		0	9.83511e+07	0	5.558e-15	7.3403	3	2473.15	-1.90571	52.7955	1
	High	EAEEEcSGAAEVVPSEVSYPEDHIYNVEDFIK	1	1	1	LAMA_000167100.1-p1	C6(Carbamidomethyl)	0	136567251	0	6.623e-17	7.28933	3	3641.62	1.22818	96.5944	0
	High	GALTTEQAQEALLQHLQK	2	1	1	LAMA_000167100.1-p1		0	995295961	0	2.578e-09	5.87027	3	1979.05	-1.48696	89.5534	0
	High	HGHSVFPYSLHTK	2	1	1	LAMA_000167100.1-p1		0	91648610	0	4.193e-05	5.12169	4	1509.75	-3.61525	63.0602	0
	High	YRETITELSNSHPQKR	1	1	1	LAMA_000167100.1-p1		0	3.15858e+08	0	1.732e-08	4.81783	4	1959	-1.82142	56.4287	2
	High	KINNEVLGILGK	2	1	1	LAMA_000167100.1-p1		0	653340716	0	1.128e-08	4.79581	2	1297.79	1.77156	82.5647	1
	High	KGALTTEQAQEALLQHLQK	1	1	1	LAMA_000167100.1-p1		0	263022623	0	1.288e-06	4.76294	4	2107.15	0.856714	84.3639	1
	High	TTFKEDTLVSLMEETIK	1	1	1	LAMA_000167100.1-p1		0	56348374	0	5.313e-07	4.59008	3	1985.01	-2.47326	105.523	1
	High	VVHAVLDSLLYGPGHR	2	1	1	LAMA_000167100.1-p1		0	1.7625e+07	0	1.621e-07	4.40703	4	1732.95	0.340793	86.4028	0
	High	STFMNSGAEAVELEKR	2	1	1	LAMA_000167100.1-p1		0	440355895	0	2.401e-09	4.22069	3	1768.85	-2.15775	74.2464	1
	High	QSTKEEIDEVIK	2	1	1	LAMA_000167100.1-p1		0	312084051	0	7.448e-07	4.18332	2	1418.74	0.926005	68.4754	1
	High	YTPPMFVHESDDDQQPK	2	1	1	LAMA_000167100.1-p1		0	5.20852e+08	0	3.888e-07	3.89781	3	2033.89	-2.3338	72.8707	0
	High	TTFKEDTLVSLMEETIKER	1	1	1	LAMA_000167100.1-p1		0	8.97502e+07	0	1.616e-07	3.87514	4	2270.16	-0.198021	104.545	2
	High	LGELFETLMKK	1	1	1	LAMA_000167100.1-p1		0	2.23129e+07	0	2.321e-06	3.62933	3	1308.72	-0.436225	93.6484	1
	High	INNEVLGILGK	2	1	1	LAMA_000167100.1-p1		0	438060212	0	8.318e-06	3.57204	2	1169.69	-0.957145	88.3288	0
	High	LGELFETLMK	2	1	1	LAMA_000167100.1-p1		0	154616414	0	3.383e-05	3.49738	2	1180.63	-0.886339	98.8459	0
	High	VLDVVNNRADVLNK	1	1	1	LAMA_000167100.1-p1		0	165424666	0	0.0006676	3.2369	3	1568.87	-0.647234	69.0917	1
	High	LGELFETLmKK	1	1	1	LAMA_000167100.1-p1	M9(Oxidation)	0	73206973	0	3.863e-05	3.18426	3	1324.72	-2.09826	82.9879	1
	High	mATmSPEDAEMER	2	1	1	LAMA_000167100.1-p1	M1(Oxidation); M4(Oxidation)	0	22484488	0	1.755e-05	2.98155	2	1529.59	-2.57922	53.8205	0
	High	YTPPmFVHESDDDQQPK	1	1	1	LAMA_000167100.1-p1	M5(Oxidation)	0	94991528	0	3.106e-05	2.96929	3	2049.88	-2.90178	67.5283	0
	High	mATMSPEDAEMER	1	1	1	LAMA_000167100.1-p1	M1(Oxidation)	0	51908548	0	2.102e-06	2.96146	2	1513.6	2.34084	61.633	0
	High	KVLDVVNNR	1	1	1	LAMA_000167100.1-p1		0	184051755	0	0.000306	2.86987	2	1056.61	-1.44021	53.5614	1
	High	VTASNLEK	1	1	1	LAMA_000167100.1-p1		0	1250979309	0	0.005252	2.1357	2	861.466	-1.65668	45.9367	0
	High	VLQALLR	1	1	1	LAMA_000167100.1-p1		0	6.28805e+08	0	0.01291	1.83957	2	812.535	-0.107628	72.4815	0
	High	FLFAFIR	1	1	1	LAMA_000167100.1-p1		0	104478856	0	0.005772	1.52431	2	913.528	-1.28559	103.173	0
	High	IQFSGK	2	1	1	LAMA_000167100.1-p1		0	421555006	0.002	0.06156	1.8226	2	679.378	0.428054	50.6997	0

## Sheet: Legend
	Table S3. Mass spectrometry analysis of the various bands obtained from eluted LeishIF4G5 fraction. Transgenic cell line expressing LeishIF4G5 were subjected to pull-down analysis over streptavidin-Sepharose beads. The eluted fractions were resolved over 10% SDS-PAGE and subjected to western analysis using specific antibodies against SBP tag. The corresponding bands identified in the parallel gel…
Column	Column Name	Description
B	Accession	Displays by default the unique identifier assigned to the protein by the FASTA database used to generate the report.
C	Description	Provides the name of the protein exclusive of the identifier that appears in the Accession column. This description appears in the table by default.
D	Score	Displays the protein score, which is the sum of the scores of the individual peptides.
E	Coverage	Displays by default the percentage of the protein sequence covered by identified peptides.
F	# Proteins	Displays the number of identified proteins in the protein group of a master protein.
G	# Unique Peptides	Displays the number of peptide sequences unique to a protein group.
H	# Peptides	Displays the number of distinct peptide sequences in the protein group.
I	# PSMs	Displays the total number of identified peptide sequences (peptide spectrum matches) for the protein, including those redundantly identified.
J	Area	Displays the area of the peak for the isotopic cluster for the peptide.
K	# AAs	Shows by default the sequence length of the protein.
L	MW [kDa]	Displays the calculated molecular weight of the protein.
M	calc. pI	Displays the theoretically calculated isoelectric point, which is the pH at which a particular molecule carries no net electrical charge.
I	Modifications	Displays the static and dynamic modifications identified in the peptide.
J	ΔCn	Normalized difference between the best and the second- best scores
L	PEP	The posterior error probability (PEP) is the probability that the observed PSM is incorrect
N	Charge	Displays the charge state of the peptide.
O	MH+ [Da]	Displays the protonated monoisotopic mass of the peptides, in daltons.
P	ΔM [ppm]	Displays the difference between the theoretical mass of the peptide and the experimental mass of the precursor ion.
Q	RT [min]	Displays the retention time when the peptide was observed, in minutes.
R	# Missed Cleavages	Displays the number of cleavage sites in a peptide sequence that a cleavage reagent (enzyme) did not cleave. This number excludes cases where an amino acid such as proline inhibits the cleaving enzyme. For example, if proline resides next to lysine or arginine, trypsin does not cleave the lysine or arginine. The # of Missed Cleavages value is 0 for a complete digest of all peptides.
