# Supplementary material for: Characterization of an Atypical eIF4E Ortholog in Leishmania, LeishIF4E-6
Source: Int J Mol Sci. 2021 Nov 24;22(23):12720. doi: 10.3390/ijms222312720 (PMC8657474; doi:10.3390/ijms222312720)
Supplement: Supplementary file 1 [file ijms-22-12720-s001.zip › ijms-1437572-supplementary/Table S4. Raw data Q-RT-PCR_NEW.xlsx]

## Sheet: EXP 1
Well	Cell Line	Gene Name	Cт	Cт Mean	Cт SD	Tm
A1	L. ama WT	GAPDH	19.3564	19.3576	0.0203294	81.8458
A2	L. ama WT	GAPDH	19.3785		0.0203294	81.8458
A3	L. ama WT	GAPDH	19.3379		0.0203294	81.5467
A7	L. ama WT	4E 6	20.6866	20.6436	0.0421363	80.2065
A8	L. ama WT	4E 6	20.6417		0.0421363	80.2065
A9	L. ama WT	4E 6	20.6024		0.0421363	80.2038
G1	iCTAi	GAPDH	19.7246	19.7054	0.0608065	82.2931
G2	iCTAi	GAPDH	19.6372		0.0608065	82.2931
G3	iCTAi	GAPDH	19.7542		0.0608065	81.994
G7	iCTAi	4E 6	20.8558	20.968	0.162193	80.6537
G8	iCTAi	4E 6	20.8943		0.162193	80.6537
G9	iCTAi	4E 6	21.154		0.162193	80.6512
F1	4E1-SBP	GAPDH	19.2685	19.2365	0.0314332	82.2931
F2	4E1-SBP	GAPDH	19.2353		0.0314332	82.144
F3	4E1-SBP	GAPDH	19.2057		0.0314332	81.8449
F7	4E1-SBP	4E 6	20.6006	20.5984	0.233885	80.8028
F8	4E1-SBP	4E 6	20.8312		0.233885	80.8028
F9	4E1-SBP	4E 6	20.3634		0.233885	80.8003
E1	4E6-SBP	GAPDH	19.2608	19.2252	0.0753597	82.144
E2	4E6-SBP	GAPDH	19.1386		0.0753597	81.9949
E3	4E6-SBP	GAPDH	19.2762		0.0753597	81.8449
E7	4E6-SBP	4E 6	11.8668	11.8703	0.087589	80.6537
E8	4E6-SBP	4E 6	11.9595		0.087589	80.5047
E9	4E6-SBP	4E 6	11.7844		0.087589	80.5021
B1	L. mex WT	GAPDH	19.7406	19.7483	0.00808285	81.8458
B2	L. mex WT	GAPDH	19.7477		0.00808285	81.8458
B3	L. mex WT	GAPDH	19.7567		0.00808285	81.6958
B7	L. mex WT	4E 6	20.7743	20.7618	0.0611655	80.5047
B8	L. mex WT	4E 6	20.6954		0.0611655	80.5047
B9	L. mex WT	4E 6	20.8158		0.0611655	80.5021
C1	4E6+/-	GAPDH	19.9618	19.9243	0.0354189	81.9949
C2	4E6+/-	GAPDH	19.9199		0.0354189	81.8458
C3	4E6+/-	GAPDH	19.8914		0.0354189	81.6958
C7	4E6+/-	4E 6	21.9442	22.0411	0.115435	80.5047
C8	4E6+/-	4E 6	22.1688		0.115435	80.5047
C9	4E6+/-	4E 6	22.0101		0.115435	80.5021
D1	Cas9/T7	GAPDH	18.8862	18.8583	0.0391008	81.9949
D2	Cas9/T7	GAPDH	18.8136		0.0391008	81.9949
D3	Cas9/T7	GAPDH	18.8752		0.0391008	81.8449
D7	Cas9/T7	4E 6	20.3835	20.2888	0.0966775	80.6537
D8	Cas9/T7	4E 6	20.2926		0.0966775	80.6537
D9	Cas9/T7	4E 6	20.1902		0.0966775	80.6512
														a

## Sheet: Exp 2
Well	Cell Line	Gene Name	Cт	Cт Mean	Cт SD	Tm
A1	L. ama WT	GAPDH	19.1497	19.1757	0.0229896	81.9891
A2	L. ama WT	GAPDH	19.1821		0.0229896	82.1381
A3	L. ama WT	GAPDH	19.1953		0.0229896	81.8378
A7	L. ama WT	4E 6	21.1108	21.0887	0.113786	80.3498
A8	L. ama WT	4E 6	21.1417		0.113786	80.3498
A9	L. ama WT	4E 6	21.0137		0.113786	80.3475
G1	iCTAi	GAPDH	19.5883	19.5114	0.0500861	82.2872
G2	iCTAi	GAPDH	19.4585		0.0500861	82.2872
G3	iCTAi	GAPDH	19.4874		0.0500861	82.1359
G7	iCTAi	4E 6	21.3384	21.3865	0.0721748	80.797
G8	iCTAi	4E 6	21.3285		0.0721748	80.797
G9	iCTAi	4E 6	21.4925		0.0721748	80.7948
F1	4E1-SBP	GAPDH	19.1134	19.1096	0.0383198	82.2872
F2	4E1-SBP	GAPDH	19.1405		0.0383198	82.1381
F3	4E1-SBP	GAPDH	19.0747		0.0383198	81.9869
F7	4E1-SBP	4E 6	20.8648	20.8763	0.0839561	80.797
F8	4E1-SBP	4E 6	20.8517		0.0839561	80.797
F9	4E1-SBP	4E 6	20.9124		0.0839561	80.7948
E1	4E6-SBP	GAPDH	18.9405	18.9336	0.0191093	82.1381
E2	4E6-SBP	GAPDH	18.9291		0.0191093	82.1381
E3	4E6-SBP	GAPDH	18.9312		0.0191093	81.9869
E7	4E6-SBP	4E 6	12.2712	12.2438	0.0472409	80.6479
E8	4E6-SBP	4E 6	12.219		0.0472409	80.6479
E9	4E6-SBP	4E 6	12.2414		0.0472409	80.6457
B1	L. mex WT	GAPDH	19.4984	19.4896	0.043839	82.1381
B2	L. mex WT	GAPDH	19.4813		0.043839	82.1381
B3	L. mex WT	GAPDH	19.489		0.043839	81.8378
B7	L. mex WT	4E 6	21.2567	21.3205	0.0779019	80.6479
B8	L. mex WT	4E 6	21.3741		0.0779019	80.6479
B9	L. mex WT	4E 6	21.3306		0.0779019	80.6457
C1	4E6+/-	GAPDH	19.7608	19.7374	0.0196678	81.9891
C2	4E6+/-	GAPDH	19.7428		0.0196678	81.9891
C3	4E6+/-	GAPDH	19.7087		0.0196678	81.8378
C7	4E6+/-	4E 6	22.4963	22.5251	0.0610345	80.6479
C8	4E6+/-	4E 6	22.5935		0.0610345	80.6479
C9	4E6+/-	4E 6	22.4856		0.0610345	80.6457
D1	Cas9/T7	GAPDH	18.6755	18.6651	0.015353	82.1381
D2	Cas9/T7	GAPDH	18.6677		0.015353	81.9891
D3	Cas9/T7	GAPDH	18.6521		0.015353	81.9869
D7	Cas9/T7	4E 6	20.7361	20.7026	0.0295091	80.797
D8	Cas9/T7	4E 6	20.7104		0.0295091	80.797
D9	Cas9/T7	4E 6	20.6613		0.0295091	80.7948

## Sheet: Exp 3
Well	Cell Line	Gene Name	Cт	Cт Mean	Cт SD	Tm
A4	L. ama WT	GAPDH	19.1476	19.1557	0.0229896	81.8378
A5	L. ama WT	GAPDH	19.1803		0.0229896	82.4378
A6	L. ama WT	GAPDH	19.1392		0.0229896	82.4378
A10	L. ama WT	4E 6	21.0126	21.0796	0.113786	80.3475
A11	L. ama WT	4E 6	20.9567		0.113786	80.5008
A12	L. ama WT	4E 6	21.2696		0.113786	80.5008
G4	iCTAi	GAPDH	19.4988	19.5278	0.0500861	82.1359
G5	iCTAi	GAPDH	19.5705		0.0500861	82.736
G6	iCTAi	GAPDH	19.5142		0.0500861	82.736
G10	iCTAi	4E 6	21.2775	21.3309	0.0721748	80.7948
G11	iCTAi	4E 6	21.3467		0.0721748	80.948
G12	iCTAi	4E 6	21.3684		0.0721748	80.948
F4	4E1-SBP	GAPDH	19.0576	19.0974	0.0383198	81.9869
F5	4E1-SBP	GAPDH	19.153		0.0383198	82.5869
F6	4E1-SBP	GAPDH	19.0815		0.0383198	82.5869
F10	4E1-SBP	4E 6	20.7913	20.7941	0.0839561	80.9438
F11	4E1-SBP	4E 6	20.6881		0.0839561	81.097
F12	4E1-SBP	4E 6	20.9028		0.0839561	81.097
E4	4E6-SBP	GAPDH	18.959	18.9653	0.0191093	81.8378
E5	4E6-SBP	GAPDH	18.978		0.0191093	82.5869
E6	4E6-SBP	GAPDH	18.9588		0.0191093	82.5869
E10	4E6-SBP	4E 6	12.2621	12.2993	0.0472409	80.6457
E11	4E6-SBP	4E 6	12.2786		0.0472409	80.7989
E12	4E6-SBP	4E 6	12.3572		0.0472409	80.7989
B4	L. mex WT	GAPDH	19.4734	19.5278	0.043839	81.8378
B5	L. mex WT	GAPDH	19.5175		0.043839	82.4378
B6	L. mex WT	GAPDH	19.5926		0.043839	82.4378
B10	L. mex WT	4E 6	21.2939	21.2747	0.0779019	80.6457
B11	L. mex WT	4E 6	21.1661		0.0779019	80.7989
B12	L. mex WT	4E 6	21.364		0.0779019	80.7989
C4	4E6+/-	GAPDH	19.7499	19.7329	0.0196678	81.6887
C5	4E6+/-	GAPDH	19.7186		0.0196678	82.4378
C6	4E6+/-	GAPDH	19.7302		0.0196678	82.4378
C10	4E6+/-	4E 6	22.4578	22.5237	0.0610345	80.6457
C11	4E6+/-	4E 6	22.6068		0.0610345	80.7989
C12	4E6+/-	4E 6	22.5065		0.0610345	80.7989
D4	Cas9/T7	GAPDH	18.6518	18.6741	0.015353	81.8378
D5	Cas9/T7	GAPDH	18.6812		0.015353	82.5869
D6	Cas9/T7	GAPDH	18.6892		0.015353	82.5869
D10	Cas9/T7	4E 6	20.682	20.7038	0.0295091	80.6457
D11	Cas9/T7	4E 6	20.716		0.0295091	80.948
D12	Cas9/T7	4E 6	20.7133		0.0295091	80.7989

## Sheet: Calculation
		4E-6 mRNA levels
L. ama cells
		Exp 1	Exp 2	Exp 3
	WT	1	1	1
	iCATi	1.02	1.03	1.09
	4E1SBP	0.95	1.11	1.17
	4E6SBP	399.19	388.77	385.32
L. mex cells
		Exp 1	Exp 2	Exp 3
	WT	1	1	1
	4E6+/-	0.47	0.52	0.48
	Cas9/T7	0.75	0.87	0.82

## Sheet: Legends
	Table S4- Raw data obtained in the quantitative real-time PCR assay. Exp 1, Exp 2 and Exp 3 represent 3 repeats
Term used	Explaination
Cт	PCR cycle number at which fluoroscence is measurable
Cт Mean	Average of 3 Cт values in 3 replicates of a single gene PCR reaction
Cт SD	Standard devaition of 3 Cт values in 3 replicates of a single gene PCR reaction
Tm	Melting temparature of a PCR amplicon
RQ	Relative quantification to analyse a difference in the transcript levels of a gene in different cell lines
WT	Wild type
GAPDH	Glyceraldehyde-3-Phosphate Dehydrogenase, used as an endogenous control
4E6+/-	Hemizygous knock out of LeishIF4E-6 gene
SBP	Strepavidin binding protein
L. ama	Leishmania amazonensis
L. mex	Leishmania mexicana
Exp	Expriment
mRNA	Messenger ribonucleic acid
iCATi	Chloramphenicol acetyltransferase
Cas9/T7	CRISPR-associated protein-9/ T7 polymerase
	Formulae used for calcuation of fold difference
	Target Gene - 4E-6
	Endogenous Control Gene- GAPDH
	Control Cells- WT (L.ama and L.mex)
	Cell lines- 4E-6-SBP, 4E-1-SBP, iCATi, Cas9/T7, 4E6+/- hemizygous mutant
	ΔCt = Ct (Target Gene) - Ct (Endogenous Control Gene)	h
	ΔΔCt = ΔCt (Cell line) - ΔCt (Control cells)
	RQ = 2 -ΔΔCt
